# Supplementary material for: Next-Generation Leishmanization: Revisiting Molecular Targets for Selecting Genetically Engineered Live-Attenuated Leishmania
Source: Microorganisms. 2023 Apr 16;11(4):1043. doi: 10.3390/microorganisms11041043 (PMC10145799; doi:10.3390/microorganisms11041043)
Supplement: Supplementary file 1 [file microorganisms-11-01043-s001.zip]

Archive with 4 entries (4 files):
- Table S1_LdBPK_GO_Functional Analysis.xlsx
- __MACOSX/._Table S1_LdBPK_GO_Functional Analysis.xlsx
- Table S2_LmjF_GO_Functional Analysis.xlsx
- __MACOSX/._Table S2_LmjF_GO_Functional Analysis.xlsx
