# Supplementary material for: Next-Generation Leishmanization: Revisiting Molecular Targets for Selecting Genetically Engineered Live-Attenuated Leishmania
Source: Microorganisms. 2023 Apr 16;11(4):1043. doi: 10.3390/microorganisms11041043 (PMC10145799; doi:10.3390/microorganisms11041043)
Supplement: Supplementary file 1 [file microorganisms-11-01043-s001.zip › Table S1_LdBPK_GO_Functional Analysis.xlsx]

## Sheet: GO_Biological Process
ID	Name	Bgd count	Result count	Result gene list	Pct of bgd	Fold enrichment	Odds ratio	P-value	Benjamini	Bonferroni
GO:0008150	biological process	2609	34	LdBPK_040570.1,LdBPK_041170.1,LdBPK_060370.1,LdBPK_060890.1,LdBPK_080460.1,LdBPK_100510.1,LdBPK_110520.1,LdBPK_120105.1,LdBPK_160590.1,LdBPK_161100.1,LdBPK_171470.1,LdBPK_180150.1,LdBPK_190680.1,LdBPK_210980.1,LdBPK_210990.1,LdBPK_230120.1,LdBPK_231450.1,LdBPK_241840.1,LdBPK_260200.1,LdBPK_271520.1,LdBPK_290860.1,LdBPK_292890.1,LdBPK_300120.1,LdBPK_320410.1,LdBPK_341110.1,LdBPK_342160.1,LdBPK_343…	1.3	1.75	4.35	729806	0.00128469209596	0.00237186809519
GO:0009116	nucleoside metabolic process	20	4	LdBPK_060890.1,LdBPK_210980.1,LdBPK_210990.1,LdBPK_341110.1,	20.0	26.87	36.58	1.18587e+06	0.00128469209596	0.00385407628788
GO:1901657	glycosyl compound metabolic process	20	4	LdBPK_060890.1,LdBPK_210980.1,LdBPK_210990.1,LdBPK_341110.1,	20.0	26.87	36.58	1.18587e+06	0.00128469209596	0.00385407628788
GO:1901564	organonitrogen compound metabolic process	858	18	LdBPK_040570.1,LdBPK_060370.1,LdBPK_060890.1,LdBPK_080460.1,LdBPK_100510.1,LdBPK_120105.1,LdBPK_160590.1,LdBPK_161100.1,LdBPK_180150.1,LdBPK_210980.1,LdBPK_210990.1,LdBPK_231450.1,LdBPK_271520.1,LdBPK_290860.1,LdBPK_341110.1,LdBPK_352200.1,LdBPK_354830.1,LdBPK_365610.1,	2.1	2.82	4.14	1.6864e+06	0.00137019938217	0.00548079752868
GO:0044281	small molecule metabolic process	274	10	LdBPK_060370.1,LdBPK_060890.1,LdBPK_120105.1,LdBPK_160590.1,LdBPK_171470.1,LdBPK_210980.1,LdBPK_210990.1,LdBPK_300120.1,LdBPK_341110.1,LdBPK_352200.1,	3.6	4.9	6.24	2.37302e+06	0.00154246141713	0.00771230708563
GO:0071704	organic substance metabolic process	1507	24	LdBPK_040570.1,LdBPK_041170.1,LdBPK_060370.1,LdBPK_060890.1,LdBPK_080460.1,LdBPK_100510.1,LdBPK_120105.1,LdBPK_160590.1,LdBPK_161100.1,LdBPK_171470.1,LdBPK_180150.1,LdBPK_210980.1,LdBPK_210990.1,LdBPK_231450.1,LdBPK_260200.1,LdBPK_271520.1,LdBPK_290860.1,LdBPK_300120.1,LdBPK_320410.1,LdBPK_341110.1,LdBPK_352200.1,LdBPK_354830.1,LdBPK_362510.1,LdBPK_365610.1,	1.6	2.14	3.55	3.51818e+06	0.00168436719433	0.0114340784102
GO:0008152	metabolic process	1735	26	LdBPK_040570.1,LdBPK_041170.1,LdBPK_060370.1,LdBPK_060890.1,LdBPK_080460.1,LdBPK_100510.1,LdBPK_120105.1,LdBPK_160590.1,LdBPK_161100.1,LdBPK_171470.1,LdBPK_180150.1,LdBPK_210980.1,LdBPK_210990.1,LdBPK_230120.1,LdBPK_231450.1,LdBPK_260200.1,LdBPK_271520.1,LdBPK_290860.1,LdBPK_300120.1,LdBPK_320410.1,LdBPK_330870.1,LdBPK_341110.1,LdBPK_352200.1,LdBPK_354830.1,LdBPK_362510.1,LdBPK_365610.1,	1.5	2.01	3.52	3.62787e+06	0.00168436719433	0.0117905703603
GO:0044238	primary metabolic process	1444	23	LdBPK_041170.1,LdBPK_060370.1,LdBPK_060890.1,LdBPK_080460.1,LdBPK_100510.1,LdBPK_120105.1,LdBPK_160590.1,LdBPK_161100.1,LdBPK_171470.1,LdBPK_180150.1,LdBPK_210980.1,LdBPK_210990.1,LdBPK_231450.1,LdBPK_260200.1,LdBPK_271520.1,LdBPK_290860.1,LdBPK_300120.1,LdBPK_320410.1,LdBPK_341110.1,LdBPK_352200.1,LdBPK_354830.1,LdBPK_362510.1,LdBPK_365610.1,	1.6	2.14	3.43	6.02451e+06	0.00234412498426	0.0195796496513
GO:0009987	cellular process	2155	29	LdBPK_040570.1,LdBPK_060370.1,LdBPK_060890.1,LdBPK_080460.1,LdBPK_100510.1,LdBPK_110520.1,LdBPK_120105.1,LdBPK_160590.1,LdBPK_161100.1,LdBPK_171470.1,LdBPK_180150.1,LdBPK_190680.1,LdBPK_210980.1,LdBPK_210990.1,LdBPK_231450.1,LdBPK_260200.1,LdBPK_271520.1,LdBPK_292890.1,LdBPK_300120.1,LdBPK_320410.1,LdBPK_341110.1,LdBPK_342160.1,LdBPK_343750.1,LdBPK_352200.1,LdBPK_354250.1,LdBPK_354830.1,LdBPK_365…	1.3	1.81	3.4	6.49142e+06	0.00234412498426	0.0210971248583
GO:0055086	nucleobase-containing small molecule metabolic process	102	6	LdBPK_060890.1,LdBPK_160590.1,LdBPK_210980.1,LdBPK_210990.1,LdBPK_341110.1,LdBPK_352200.1,	5.9	7.9	9.49	9.44346e+06	0.00306912518197	0.0306912518197
GO:0006596	polyamine biosynthetic process	4	2	LdBPK_040570.1,LdBPK_120105.1,	50.0	67.18	139.67	0.000321775552496	0.00871475454677	0.104577054561
GO:0006595	polyamine metabolic process	4	2	LdBPK_040570.1,LdBPK_120105.1,	50.0	67.18	139.67	0.000321775552496	0.00871475454677	0.104577054561
GO:0006807	nitrogen compound metabolic process	1281	20	LdBPK_040570.1,LdBPK_060370.1,LdBPK_060890.1,LdBPK_080460.1,LdBPK_100510.1,LdBPK_120105.1,LdBPK_160590.1,LdBPK_161100.1,LdBPK_180150.1,LdBPK_210980.1,LdBPK_210990.1,LdBPK_231450.1,LdBPK_260200.1,LdBPK_271520.1,LdBPK_290860.1,LdBPK_320410.1,LdBPK_341110.1,LdBPK_352200.1,LdBPK_354830.1,LdBPK_365610.1,	1.6	2.1	3.04	0.000356236740984	0.0089059185246	0.11577694082
GO:0009058	biosynthetic process	554	12	LdBPK_040570.1,LdBPK_060370.1,LdBPK_060890.1,LdBPK_120105.1,LdBPK_160590.1,LdBPK_171470.1,LdBPK_210980.1,LdBPK_210990.1,LdBPK_230120.1,LdBPK_271520.1,LdBPK_300120.1,LdBPK_362510.1,	2.2	2.91	3.68	0.000520063376922	0.00963722787354	0.1690205975
GO:0044283	small molecule biosynthetic process	91	5	LdBPK_060370.1,LdBPK_060890.1,LdBPK_160590.1,LdBPK_171470.1,LdBPK_210980.1,	5.5	7.38	8.62	0.000523226439209	0.00963722787354	0.170048592743
GO:0009309	amine biosynthetic process	5	2	LdBPK_040570.1,LdBPK_120105.1,	40.0	53.75	93.1	0.00053375415915	0.00963722787354	0.173470101724
GO:0042401	cellular biogenic amine biosynthetic process	5	2	LdBPK_040570.1,LdBPK_120105.1,	40.0	53.75	93.1	0.00053375415915	0.00963722787354	0.173470101724
GO:0006541	glutamine metabolic process	5	2	LdBPK_060370.1,LdBPK_160590.1,	40.0	53.75	93.1	0.00053375415915	0.00963722787354	0.173470101724
GO:1901362	organic cyclic compound biosynthetic process	147	6	LdBPK_060890.1,LdBPK_160590.1,LdBPK_171470.1,LdBPK_210980.1,LdBPK_210990.1,LdBPK_362510.1,	4.1	5.48	6.41	0.000690626437662	0.01181334696	0.22445359224
GO:0009112	nucleobase metabolic process	6	2	LdBPK_160590.1,LdBPK_352200.1,	33.3	44.79	69.81	0.000796843402424	0.0129487052894	0.258974105788
GO:0006576	cellular biogenic amine metabolic process	8	2	LdBPK_040570.1,LdBPK_120105.1,	25.0	33.59	46.52	0.00147340987738	0.0202306709937	0.478858210147
GO:0044106	cellular amine metabolic process	8	2	LdBPK_040570.1,LdBPK_120105.1,	25.0	33.59	46.52	0.00147340987738	0.0202306709937	0.478858210147
GO:0009084	glutamine family amino acid biosynthetic process	8	2	LdBPK_060370.1,LdBPK_160590.1,	25.0	33.59	46.52	0.00147340987738	0.0202306709937	0.478858210147
GO:1901576	organic substance biosynthetic process	537	11	LdBPK_040570.1,LdBPK_060370.1,LdBPK_060890.1,LdBPK_120105.1,LdBPK_160590.1,LdBPK_171470.1,LdBPK_210980.1,LdBPK_210990.1,LdBPK_271520.1,LdBPK_300120.1,LdBPK_362510.1,	2.0	2.75	3.39	0.00149395724261	0.0202306709937	0.485536103848
GO:0044237	cellular metabolic process	1429	20	LdBPK_040570.1,LdBPK_060370.1,LdBPK_060890.1,LdBPK_080460.1,LdBPK_120105.1,LdBPK_160590.1,LdBPK_161100.1,LdBPK_171470.1,LdBPK_180150.1,LdBPK_210980.1,LdBPK_210990.1,LdBPK_231450.1,LdBPK_260200.1,LdBPK_271520.1,LdBPK_300120.1,LdBPK_320410.1,LdBPK_341110.1,LdBPK_352200.1,LdBPK_354830.1,LdBPK_365610.1,	1.4	1.88	2.64	0.00157432966698	0.0204662856707	0.511657141768
GO:0009308	amine metabolic process	9	2	LdBPK_040570.1,LdBPK_120105.1,	22.2	29.86	39.87	0.00188543438683	0.0235679298353	0.612766175718
GO:0072528	pyrimidine-containing compound biosynthetic process	10	2	LdBPK_060890.1,LdBPK_160590.1,	20.0	26.87	34.88	0.00234566394911	0.0272264565521	0.76234078346
GO:0072527	pyrimidine-containing compound metabolic process	10	2	LdBPK_060890.1,LdBPK_160590.1,	20.0	26.87	34.88	0.00234566394911	0.0272264565521	0.76234078346
GO:0009163	nucleoside biosynthetic process	11	2	LdBPK_060890.1,LdBPK_210980.1,	18.2	24.43	31.0	0.00285339112912	0.0289797536551	0.927352116963
GO:1901659	glycosyl compound biosynthetic process	11	2	LdBPK_060890.1,LdBPK_210980.1,	18.2	24.43	31.0	0.00285339112912	0.0289797536551	0.927352116963
GO:0009605	response to external stimulus	11	2	LdBPK_260200.1,LdBPK_343750.1,	18.2	24.43	31.0	0.00285339112912	0.0289797536551	0.927352116963
GO:0034404	nucleobase-containing small molecule biosynthetic process	11	2	LdBPK_060890.1,LdBPK_210980.1,	18.2	24.43	31.0	0.00285339112912	0.0289797536551	0.927352116963
GO:1901566	organonitrogen compound biosynthetic process	340	8	LdBPK_040570.1,LdBPK_060370.1,LdBPK_060890.1,LdBPK_120105.1,LdBPK_160590.1,LdBPK_210980.1,LdBPK_210990.1,LdBPK_271520.1,	2.4	3.16	3.71	0.00315621554811	0.0302219615766	1.0
GO:0018130	heterocycle biosynthetic process	136	5	LdBPK_060890.1,LdBPK_160590.1,LdBPK_171470.1,LdBPK_210980.1,LdBPK_210990.1,	3.7	4.94	5.61	0.00316168213417	0.0302219615766	1.0
GO:0043101	purine-containing compound salvage	13	2	LdBPK_210980.1,LdBPK_210990.1,	15.4	20.67	25.35	0.00400854576985	0.035055205821	1.0
GO:0044249	cellular biosynthetic process	522	10	LdBPK_040570.1,LdBPK_060370.1,LdBPK_060890.1,LdBPK_120105.1,LdBPK_160590.1,LdBPK_171470.1,LdBPK_210980.1,LdBPK_210990.1,LdBPK_271520.1,LdBPK_300120.1,	1.9	2.57	3.08	0.00417428100894	0.035055205821	1.0
GO:1901605	alpha-amino acid metabolic process	50	3	LdBPK_060370.1,LdBPK_120105.1,LdBPK_160590.1,	6.0	8.06	9.06	0.00590869419763	0.035055205821	1.0
GO:0009064	glutamine family amino acid metabolic process	16	2	LdBPK_060370.1,LdBPK_160590.1,	12.5	16.8	19.91	0.00608024858977	0.035055205821	1.0
GO:0009124	nucleoside monophosphate biosynthetic process	17	2	LdBPK_060890.1,LdBPK_210980.1,	11.8	15.81	18.58	0.00685851767094	0.035055205821	1.0
GO:0009123	nucleoside monophosphate metabolic process	17	2	LdBPK_060890.1,LdBPK_210980.1,	11.8	15.81	18.58	0.00685851767094	0.035055205821	1.0
GO:0034641	cellular nitrogen compound metabolic process	752	12	LdBPK_040570.1,LdBPK_060890.1,LdBPK_080460.1,LdBPK_120105.1,LdBPK_160590.1,LdBPK_210980.1,LdBPK_210990.1,LdBPK_260200.1,LdBPK_271520.1,LdBPK_320410.1,LdBPK_341110.1,LdBPK_352200.1,	1.6	2.14	2.6	0.00718228309525	0.035055205821	1.0
GO:0009176	pyrimidine deoxyribonucleoside monophosphate metabolic process	1	1	LdBPK_060890.1,	100.0	134.36	inf	0.00744248985122	0.035055205821	1.0
GO:0009177	pyrimidine deoxyribonucleoside monophosphate biosynthetic process	1	1	LdBPK_060890.1,	100.0	134.36	inf	0.00744248985122	0.035055205821	1.0
GO:0047484	regulation of response to osmotic stress	1	1	LdBPK_343750.1,	100.0	134.36	inf	0.00744248985122	0.035055205821	1.0
GO:0019853	L-ascorbic acid biosynthetic process	1	1	LdBPK_171470.1,	100.0	134.36	inf	0.00744248985122	0.035055205821	1.0
GO:0009445	putrescine metabolic process	1	1	LdBPK_120105.1,	100.0	134.36	inf	0.00744248985122	0.035055205821	1.0
GO:0019852	L-ascorbic acid metabolic process	1	1	LdBPK_171470.1,	100.0	134.36	inf	0.00744248985122	0.035055205821	1.0
GO:0042149	cellular response to glucose starvation	1	1	LdBPK_343750.1,	100.0	134.36	inf	0.00744248985122	0.035055205821	1.0
GO:0071569	protein ufmylation	1	1	LdBPK_161100.1,	100.0	134.36	inf	0.00744248985122	0.035055205821	1.0
GO:0033387	putrescine biosynthetic process from ornithine	1	1	LdBPK_120105.1,	100.0	134.36	inf	0.00744248985122	0.035055205821	1.0
GO:0042113	B cell activation	1	1	LdBPK_260200.1,	100.0	134.36	inf	0.00744248985122	0.035055205821	1.0
GO:0052167	modulation by symbiont of host innate immune response	1	1	LdBPK_260200.1,	100.0	134.36	inf	0.00744248985122	0.035055205821	1.0
GO:0046104	thymidine metabolic process	1	1	LdBPK_060890.1,	100.0	134.36	inf	0.00744248985122	0.035055205821	1.0
GO:0009446	putrescine biosynthetic process	1	1	LdBPK_120105.1,	100.0	134.36	inf	0.00744248985122	0.035055205821	1.0
GO:0046105	thymidine biosynthetic process	1	1	LdBPK_060890.1,	100.0	134.36	inf	0.00744248985122	0.035055205821	1.0
GO:0009157	deoxyribonucleoside monophosphate biosynthetic process	1	1	LdBPK_060890.1,	100.0	134.36	inf	0.00744248985122	0.035055205821	1.0
GO:0046083	adenine metabolic process	1	1	LdBPK_352200.1,	100.0	134.36	inf	0.00744248985122	0.035055205821	1.0
GO:0046073	dTMP metabolic process	1	1	LdBPK_060890.1,	100.0	134.36	inf	0.00744248985122	0.035055205821	1.0
GO:0006146	adenine catabolic process	1	1	LdBPK_352200.1,	100.0	134.36	inf	0.00744248985122	0.035055205821	1.0
GO:0006231	dTMP biosynthetic process	1	1	LdBPK_060890.1,	100.0	134.36	inf	0.00744248985122	0.035055205821	1.0
GO:0006471	protein ADP-ribosylation	1	1	LdBPK_231450.1,	100.0	134.36	inf	0.00744248985122	0.035055205821	1.0
GO:0009162	deoxyribonucleoside monophosphate metabolic process	1	1	LdBPK_060890.1,	100.0	134.36	inf	0.00744248985122	0.035055205821	1.0
GO:0006591	ornithine metabolic process	1	1	LdBPK_120105.1,	100.0	134.36	inf	0.00744248985122	0.035055205821	1.0
GO:1901336	lactone biosynthetic process	1	1	LdBPK_171470.1,	100.0	134.36	inf	0.00744248985122	0.035055205821	1.0
GO:1901334	lactone metabolic process	1	1	LdBPK_171470.1,	100.0	134.36	inf	0.00744248985122	0.035055205821	1.0
GO:0006542	glutamine biosynthetic process	1	1	LdBPK_060370.1,	100.0	134.36	inf	0.00744248985122	0.035055205821	1.0
GO:0006907	pinocytosis	1	1	LdBPK_354250.1,	100.0	134.36	inf	0.00744248985122	0.035055205821	1.0
GO:0046654	tetrahydrofolate biosynthetic process	1	1	LdBPK_060890.1,	100.0	134.36	inf	0.00744248985122	0.035055205821	1.0
GO:0046649	lymphocyte activation	1	1	LdBPK_260200.1,	100.0	134.36	inf	0.00744248985122	0.035055205821	1.0
GO:0046394	carboxylic acid biosynthetic process	56	3	LdBPK_060370.1,LdBPK_160590.1,LdBPK_171470.1,	5.4	7.2	8.03	0.00810190555303	0.0370861873906	1.0
GO:0016053	organic acid biosynthetic process	56	3	LdBPK_060370.1,LdBPK_160590.1,LdBPK_171470.1,	5.4	7.2	8.03	0.00810190555303	0.0370861873906	1.0
GO:1901360	organic cyclic compound metabolic process	590	10	LdBPK_060890.1,LdBPK_160590.1,LdBPK_171470.1,LdBPK_210980.1,LdBPK_210990.1,LdBPK_260200.1,LdBPK_320410.1,LdBPK_341110.1,LdBPK_352200.1,LdBPK_362510.1,	1.7	2.28	2.68	0.0098454346538	0.0444411980901	1.0
GO:0044271	cellular nitrogen compound biosynthetic process	334	7	LdBPK_040570.1,LdBPK_060890.1,LdBPK_120105.1,LdBPK_160590.1,LdBPK_210980.1,LdBPK_210990.1,LdBPK_271520.1,	2.1	2.82	3.21	0.0108289140073	0.0463463711496	1.0
GO:0043094	cellular metabolic compound salvage	22	2	LdBPK_210980.1,LdBPK_210990.1,	9.1	12.21	13.92	0.0113782271883	0.0463463711496	1.0
GO:0072521	purine-containing compound metabolic process	66	3	LdBPK_210980.1,LdBPK_210990.1,LdBPK_352200.1,	4.5	6.11	6.74	0.0127034676373	0.0463463711496	1.0
GO:0034219	carbohydrate transmembrane transport	2	1	LdBPK_366560.1,	50.0	67.18	136.44	0.0148308387679	0.0463463711496	1.0
GO:0042116	macrophage activation	2	1	LdBPK_260200.1,	50.0	67.18	136.44	0.0148308387679	0.0463463711496	1.0
GO:0046385	deoxyribose phosphate biosynthetic process	2	1	LdBPK_060890.1,	50.0	67.18	136.44	0.0148308387679	0.0463463711496	1.0
GO:0046113	nucleobase catabolic process	2	1	LdBPK_352200.1,	50.0	67.18	136.44	0.0148308387679	0.0463463711496	1.0
GO:0046126	pyrimidine deoxyribonucleoside biosynthetic process	2	1	LdBPK_060890.1,	50.0	67.18	136.44	0.0148308387679	0.0463463711496	1.0
GO:0046120	deoxyribonucleoside biosynthetic process	2	1	LdBPK_060890.1,	50.0	67.18	136.44	0.0148308387679	0.0463463711496	1.0
GO:0045321	leukocyte activation	2	1	LdBPK_260200.1,	50.0	67.18	136.44	0.0148308387679	0.0463463711496	1.0
GO:0046134	pyrimidine nucleoside biosynthetic process	2	1	LdBPK_060890.1,	50.0	67.18	136.44	0.0148308387679	0.0463463711496	1.0
GO:0046485	ether lipid metabolic process	2	1	LdBPK_300120.1,	50.0	67.18	136.44	0.0148308387679	0.0463463711496	1.0
GO:0046504	glycerol ether biosynthetic process	2	1	LdBPK_300120.1,	50.0	67.18	136.44	0.0148308387679	0.0463463711496	1.0
GO:0046125	pyrimidine deoxyribonucleoside metabolic process	2	1	LdBPK_060890.1,	50.0	67.18	136.44	0.0148308387679	0.0463463711496	1.0
GO:0009219	pyrimidine deoxyribonucleotide metabolic process	2	1	LdBPK_060890.1,	50.0	67.18	136.44	0.0148308387679	0.0463463711496	1.0
GO:1904659	glucose transmembrane transport	2	1	LdBPK_366560.1,	50.0	67.18	136.44	0.0148308387679	0.0463463711496	1.0
GO:1901503	ether biosynthetic process	2	1	LdBPK_300120.1,	50.0	67.18	136.44	0.0148308387679	0.0463463711496	1.0
GO:0002376	immune system process	2	1	LdBPK_260200.1,	50.0	67.18	136.44	0.0148308387679	0.0463463711496	1.0
GO:0030162	regulation of proteolysis	2	1	LdBPK_241840.1,	50.0	67.18	136.44	0.0148308387679	0.0463463711496	1.0
GO:0008611	ether lipid biosynthetic process	2	1	LdBPK_300120.1,	50.0	67.18	136.44	0.0148308387679	0.0463463711496	1.0
GO:0008645	hexose transmembrane transport	2	1	LdBPK_366560.1,	50.0	67.18	136.44	0.0148308387679	0.0463463711496	1.0
GO:0006213	pyrimidine nucleoside metabolic process	2	1	LdBPK_060890.1,	50.0	67.18	136.44	0.0148308387679	0.0463463711496	1.0
GO:0009120	deoxyribonucleoside metabolic process	2	1	LdBPK_060890.1,	50.0	67.18	136.44	0.0148308387679	0.0463463711496	1.0
GO:0009221	pyrimidine deoxyribonucleotide biosynthetic process	2	1	LdBPK_060890.1,	50.0	67.18	136.44	0.0148308387679	0.0463463711496	1.0
GO:0072523	purine-containing compound catabolic process	2	1	LdBPK_352200.1,	50.0	67.18	136.44	0.0148308387679	0.0463463711496	1.0
GO:0009394	2'-deoxyribonucleotide metabolic process	2	1	LdBPK_060890.1,	50.0	67.18	136.44	0.0148308387679	0.0463463711496	1.0
GO:0009396	folic acid-containing compound biosynthetic process	2	1	LdBPK_060890.1,	50.0	67.18	136.44	0.0148308387679	0.0463463711496	1.0
GO:0015749	monosaccharide transmembrane transport	2	1	LdBPK_366560.1,	50.0	67.18	136.44	0.0148308387679	0.0463463711496	1.0
GO:0002274	myeloid leukocyte activation	2	1	LdBPK_260200.1,	50.0	67.18	136.44	0.0148308387679	0.0463463711496	1.0
GO:0001775	cell activation	2	1	LdBPK_260200.1,	50.0	67.18	136.44	0.0148308387679	0.0463463711496	1.0
GO:0009265	2'-deoxyribonucleotide biosynthetic process	2	1	LdBPK_060890.1,	50.0	67.18	136.44	0.0148308387679	0.0463463711496	1.0
GO:0006145	purine nucleobase catabolic process	2	1	LdBPK_352200.1,	50.0	67.18	136.44	0.0148308387679	0.0463463711496	1.0
GO:0006470	protein dephosphorylation	26	2	LdBPK_180150.1,LdBPK_365610.1,	7.7	10.34	11.6	0.0157101757415	0.048626734438	1.0
GO:0008652	cellular amino acid biosynthetic process	29	2	LdBPK_060370.1,LdBPK_160590.1,	6.9	9.27	10.3	0.0193513209429	0.0537594420906	1.0
GO:1901607	alpha-amino acid biosynthetic process	29	2	LdBPK_060370.1,LdBPK_160590.1,	6.9	9.27	10.3	0.0193513209429	0.0537594420906	1.0
GO:1901135	carbohydrate derivative metabolic process	142	4	LdBPK_060890.1,LdBPK_210980.1,LdBPK_210990.1,LdBPK_341110.1,	2.8	3.78	4.15	0.0205936861978	0.0537594420906	1.0
GO:0006520	cellular amino acid metabolic process	80	3	LdBPK_060370.1,LdBPK_120105.1,LdBPK_160590.1,	3.8	5.04	5.5	0.02122718799	0.0537594420906	1.0
GO:0019752	carboxylic acid metabolic process	145	4	LdBPK_060370.1,LdBPK_120105.1,LdBPK_160590.1,LdBPK_171470.1,	2.8	3.71	4.06	0.0220534106293	0.0537594420906	1.0
GO:0046112	nucleobase biosynthetic process	3	1	LdBPK_160590.1,	33.3	44.79	68.21	0.0221654315081	0.0537594420906	1.0
GO:0080134	regulation of response to stress	3	1	LdBPK_343750.1,	33.3	44.79	68.21	0.0221654315081	0.0537594420906	1.0
GO:0097384	cellular lipid biosynthetic process	3	1	LdBPK_300120.1,	33.3	44.79	68.21	0.0221654315081	0.0537594420906	1.0
GO:0071496	cellular response to external stimulus	3	1	LdBPK_343750.1,	33.3	44.79	68.21	0.0221654315081	0.0537594420906	1.0
GO:0052553	modulation by symbiont of host immune response	3	1	LdBPK_260200.1,	33.3	44.79	68.21	0.0221654315081	0.0537594420906	1.0
GO:0051298	centrosome duplication	3	1	LdBPK_342160.1,	33.3	44.79	68.21	0.0221654315081	0.0537594420906	1.0
GO:0098534	centriole assembly	3	1	LdBPK_342160.1,	33.3	44.79	68.21	0.0221654315081	0.0537594420906	1.0
GO:0019856	pyrimidine nucleobase biosynthetic process	3	1	LdBPK_160590.1,	33.3	44.79	68.21	0.0221654315081	0.0537594420906	1.0
GO:1905515	non-motile cilium assembly	3	1	LdBPK_354250.1,	33.3	44.79	68.21	0.0221654315081	0.0537594420906	1.0
GO:0031667	response to nutrient levels	3	1	LdBPK_343750.1,	33.3	44.79	68.21	0.0221654315081	0.0537594420906	1.0
GO:0042594	response to starvation	3	1	LdBPK_343750.1,	33.3	44.79	68.21	0.0221654315081	0.0537594420906	1.0
GO:0007099	centriole replication	3	1	LdBPK_342160.1,	33.3	44.79	68.21	0.0221654315081	0.0537594420906	1.0
GO:0006144	purine nucleobase metabolic process	3	1	LdBPK_352200.1,	33.3	44.79	68.21	0.0221654315081	0.0537594420906	1.0
GO:0006206	pyrimidine nucleobase metabolic process	3	1	LdBPK_160590.1,	33.3	44.79	68.21	0.0221654315081	0.0537594420906	1.0
GO:0006207	'de novo' pyrimidine nucleobase biosynthetic process	3	1	LdBPK_160590.1,	33.3	44.79	68.21	0.0221654315081	0.0537594420906	1.0
GO:0006465	signal peptide processing	3	1	LdBPK_080460.1,	33.3	44.79	68.21	0.0221654315081	0.0537594420906	1.0
GO:0009267	cellular response to starvation	3	1	LdBPK_343750.1,	33.3	44.79	68.21	0.0221654315081	0.0537594420906	1.0
GO:0031669	cellular response to nutrient levels	3	1	LdBPK_343750.1,	33.3	44.79	68.21	0.0221654315081	0.0537594420906	1.0
GO:0031668	cellular response to extracellular stimulus	3	1	LdBPK_343750.1,	33.3	44.79	68.21	0.0221654315081	0.0537594420906	1.0
GO:0009991	response to extracellular stimulus	3	1	LdBPK_343750.1,	33.3	44.79	68.21	0.0221654315081	0.0537594420906	1.0
GO:0007098	centrosome cycle	3	1	LdBPK_342160.1,	33.3	44.79	68.21	0.0221654315081	0.0537594420906	1.0
GO:0006662	glycerol ether metabolic process	3	1	LdBPK_300120.1,	33.3	44.79	68.21	0.0221654315081	0.0537594420906	1.0
GO:0018904	ether metabolic process	3	1	LdBPK_300120.1,	33.3	44.79	68.21	0.0221654315081	0.0537594420906	1.0
GO:0019692	deoxyribose phosphate metabolic process	3	1	LdBPK_060890.1,	33.3	44.79	68.21	0.0221654315081	0.0537594420906	1.0
GO:0043436	oxoacid metabolic process	147	4	LdBPK_060370.1,LdBPK_120105.1,LdBPK_160590.1,LdBPK_171470.1,	2.7	3.66	4.0	0.0230611712822	0.0555176345683	1.0
GO:0006082	organic acid metabolic process	148	4	LdBPK_060370.1,LdBPK_120105.1,LdBPK_160590.1,LdBPK_171470.1,	2.7	3.63	3.98	0.0235755048236	0.0563385225564	1.0
GO:0046483	heterocycle metabolic process	579	9	LdBPK_060890.1,LdBPK_160590.1,LdBPK_171470.1,LdBPK_210980.1,LdBPK_210990.1,LdBPK_260200.1,LdBPK_320410.1,LdBPK_341110.1,LdBPK_352200.1,	1.6	2.09	2.39	0.0243741780707	0.0578219552772	1.0
GO:0006526	arginine biosynthetic process	4	1	LdBPK_160590.1,	25.0	33.59	45.47	0.0294466501596	0.065103138108	1.0
GO:0007155	cell adhesion	4	1	LdBPK_100510.1,	25.0	33.59	45.47	0.0294466501596	0.065103138108	1.0
GO:0006767	water-soluble vitamin metabolic process	4	1	LdBPK_171470.1,	25.0	33.59	45.47	0.0294466501596	0.065103138108	1.0
GO:0009110	vitamin biosynthetic process	4	1	LdBPK_171470.1,	25.0	33.59	45.47	0.0294466501596	0.065103138108	1.0
GO:0009129	pyrimidine nucleoside monophosphate metabolic process	4	1	LdBPK_060890.1,	25.0	33.59	45.47	0.0294466501596	0.065103138108	1.0
GO:0042559	pteridine-containing compound biosynthetic process	4	1	LdBPK_060890.1,	25.0	33.59	45.47	0.0294466501596	0.065103138108	1.0
GO:0009130	pyrimidine nucleoside monophosphate biosynthetic process	4	1	LdBPK_060890.1,	25.0	33.59	45.47	0.0294466501596	0.065103138108	1.0
GO:0022610	biological adhesion	4	1	LdBPK_100510.1,	25.0	33.59	45.47	0.0294466501596	0.065103138108	1.0
GO:0042364	water-soluble vitamin biosynthetic process	4	1	LdBPK_171470.1,	25.0	33.59	45.47	0.0294466501596	0.065103138108	1.0
GO:0031023	microtubule organizing center organization	4	1	LdBPK_342160.1,	25.0	33.59	45.47	0.0294466501596	0.065103138108	1.0
GO:0046653	tetrahydrofolate metabolic process	5	1	LdBPK_060890.1,	20.0	26.87	34.09	0.03667487416	0.0779041444576	1.0
GO:0042398	cellular modified amino acid biosynthetic process	5	1	LdBPK_060890.1,	20.0	26.87	34.09	0.03667487416	0.0779041444576	1.0
GO:0006766	vitamin metabolic process	5	1	LdBPK_171470.1,	20.0	26.87	34.09	0.03667487416	0.0779041444576	1.0
GO:0006525	arginine metabolic process	5	1	LdBPK_160590.1,	20.0	26.87	34.09	0.03667487416	0.0779041444576	1.0
GO:0032264	IMP salvage	5	1	LdBPK_210980.1,	20.0	26.87	34.09	0.03667487416	0.0779041444576	1.0
GO:0033572	transferrin transport	5	1	LdBPK_354250.1,	20.0	26.87	34.09	0.03667487416	0.0779041444576	1.0
GO:0016311	dephosphorylation	42	2	LdBPK_180150.1,LdBPK_365610.1,	4.8	6.4	6.94	0.038619257685	0.0815016801793	1.0
GO:0072522	purine-containing compound biosynthetic process	43	2	LdBPK_210980.1,LdBPK_210990.1,	4.7	6.25	6.77	0.0403149589941	0.0845313656327	1.0
GO:0006188	IMP biosynthetic process	6	1	LdBPK_210980.1,	16.7	22.39	27.27	0.0438504803111	0.0879716425995	1.0
GO:0046040	IMP metabolic process	6	1	LdBPK_210980.1,	16.7	22.39	27.27	0.0438504803111	0.0879716425995	1.0
GO:0006826	iron ion transport	6	1	LdBPK_354250.1,	16.7	22.39	27.27	0.0438504803111	0.0879716425995	1.0
GO:0009263	deoxyribonucleotide biosynthetic process	6	1	LdBPK_060890.1,	16.7	22.39	27.27	0.0438504803111	0.0879716425995	1.0
GO:0008643	carbohydrate transport	6	1	LdBPK_366560.1,	16.7	22.39	27.27	0.0438504803111	0.0879716425995	1.0
GO:0006760	folic acid-containing compound metabolic process	6	1	LdBPK_060890.1,	16.7	22.39	27.27	0.0438504803111	0.0879716425995	1.0
GO:0000041	transition metal ion transport	6	1	LdBPK_354250.1,	16.7	22.39	27.27	0.0438504803111	0.0879716425995	1.0
GO:0006139	nucleobase-containing compound metabolic process	556	8	LdBPK_060890.1,LdBPK_160590.1,LdBPK_210980.1,LdBPK_210990.1,LdBPK_260200.1,LdBPK_320410.1,LdBPK_341110.1,LdBPK_352200.1,	1.4	1.93	2.16	0.049927099563	0.0974499935915	1.0

## Sheet: GO_Cellular Component
ID	Name	Bgd count	Result count	Result gene list	Pct of bgd	Fold enrichment	Odds ratio	P-value	Benjamini	Bonferroni
GO:0097165	nuclear stress granule	3	2	LdBPK_271520.1,LdBPK_320410.1,	66.7	89.58	279.38	0.000161653287565	0.00428907145769	0.0119623432798
GO:0020015	glycosome	115	6	LdBPK_041170.1,LdBPK_171470.1,LdBPK_210980.1,LdBPK_210990.1,LdBPK_230120.1,LdBPK_300120.1,	5.2	7.01	8.34	0.000183608829986	0.00428907145769	0.013587053419
GO:0005777	peroxisome	120	6	LdBPK_041170.1,LdBPK_171470.1,LdBPK_210980.1,LdBPK_210990.1,LdBPK_230120.1,LdBPK_300120.1,	5.0	6.72	7.97	0.000231841700416	0.00428907145769	0.0171562858308
GO:0042579	microbody	120	6	LdBPK_041170.1,LdBPK_171470.1,LdBPK_210980.1,LdBPK_210990.1,LdBPK_230120.1,LdBPK_300120.1,	5.0	6.72	7.97	0.000231841700416	0.00428907145769	0.0171562858308
GO:0020022	acidocalcisome	28	3	LdBPK_171470.1,LdBPK_210980.1,LdBPK_210990.1,	10.7	14.4	17.1	0.00110670466374	0.0163792290233	0.0818961451166
GO:0005886	plasma membrane	63	3	LdBPK_100510.1,LdBPK_354250.1,LdBPK_366560.1,	4.8	6.4	7.08	0.0111956277815	0.109748206882	0.828476455831
GO:0010494	cytoplasmic stress granule	23	2	LdBPK_271520.1,LdBPK_320410.1,	8.7	11.68	13.26	0.0124033899652	0.109748206882	0.917850857422
GO:0035770	ribonucleoprotein granule	25	2	LdBPK_271520.1,LdBPK_320410.1,	8.0	10.75	12.1	0.0145699701	0.109748206882	1.0
GO:0036464	cytoplasmic ribonucleoprotein granule	25	2	LdBPK_271520.1,LdBPK_320410.1,	8.0	10.75	12.1	0.0145699701	0.109748206882	1.0
GO:0005813	centrosome	2	1	LdBPK_342160.1,	50.0	67.18	136.44	0.0148308387679	0.109748206882	1.0
GO:0071944	cell periphery	85	3	LdBPK_100510.1,LdBPK_354250.1,LdBPK_366560.1,	3.5	4.74	5.16	0.0248737162747	0.16733227312	1.0
GO:0000932	P-body	4	1	LdBPK_271520.1,	25.0	33.59	45.47	0.0294466501596	0.181587675984	1.0
GO:0034399	nuclear periphery	5	1	LdBPK_320410.1,	20.0	26.87	34.09	0.03667487416	0.208764668296	1.0

## Sheet: GO_Molecular Function
ID	Name	Bgd count	Result count	Result gene list	Pct of bgd	Fold enrichment	Odds ratio	P-value	Benjamini	Bonferroni
GO:0016763	pentosyltransferase activity	10	3	LdBPK_210980.1,LdBPK_210990.1,LdBPK_260200.1,	30.0	40.31	61.26	4.45161e+06	0.00277923463569	0.00685548521799
GO:0106130	purine phosphoribosyltransferase activity	2	2	LdBPK_210980.1,LdBPK_210990.1,	100.0	134.36	inf	5.41409e+06	0.00277923463569	0.00833770390706
GO:0004422	hypoxanthine phosphoribosyltransferase activity	2	2	LdBPK_210980.1,LdBPK_210990.1,	100.0	134.36	inf	5.41409e+06	0.00277923463569	0.00833770390706
GO:0003824	catalytic activity	1858	26	LdBPK_040570.1,LdBPK_041170.1,LdBPK_060370.1,LdBPK_060890.1,LdBPK_080460.1,LdBPK_100510.1,LdBPK_120105.1,LdBPK_160590.1,LdBPK_171470.1,LdBPK_180150.1,LdBPK_210980.1,LdBPK_210990.1,LdBPK_230120.1,LdBPK_231450.1,LdBPK_250010.1,LdBPK_260200.1,LdBPK_290860.1,LdBPK_300120.1,LdBPK_320410.1,LdBPK_330870.1,LdBPK_341110.1,LdBPK_343750.1,LdBPK_352200.1,LdBPK_354830.1,LdBPK_362510.1,LdBPK_365610.1,	1.4	1.88	3.18	0.000131932527108	0.00507940229364	0.0203176091746
GO:0016757	glycosyltransferase activity	45	4	LdBPK_210980.1,LdBPK_210990.1,LdBPK_260200.1,LdBPK_341110.1,	8.9	11.94	14.21	0.000318492510084	0.00720776592004	0.0490478465529
GO:0070403	NAD+ binding	4	2	LdBPK_231450.1,LdBPK_260200.1,	50.0	67.18	139.67	0.000321775552496	0.00720776592004	0.0495534350844
GO:0003674	molecular function	3492	37	LdBPK_040570.1,LdBPK_041170.1,LdBPK_044290.1,LdBPK_060080.1,LdBPK_060370.1,LdBPK_060890.1,LdBPK_080460.1,LdBPK_100510.1,LdBPK_110520.1,LdBPK_120105.1,LdBPK_160590.1,LdBPK_171470.1,LdBPK_180150.1,LdBPK_190680.1,LdBPK_210470.1,LdBPK_210980.1,LdBPK_210990.1,LdBPK_230120.1,LdBPK_231450.1,LdBPK_241840.1,LdBPK_250010.1,LdBPK_260200.1,LdBPK_271520.1,LdBPK_283040.1,LdBPK_290860.1,LdBPK_300120.1,LdBPK_320…	1.1	1.42	3.69	0.000327625723638	0.00720776592004	0.0504543614403
GO:0034979	NAD-dependent protein deacetylase activity	5	2	LdBPK_231450.1,LdBPK_260200.1,	40.0	53.75	93.1	0.00053375415915	0.0102747675636	0.0821981405091
GO:0033558	protein deacetylase activity	6	2	LdBPK_231450.1,LdBPK_260200.1,	33.3	44.79	69.81	0.000796843402424	0.013634875997	0.122713883973
GO:0071949	FAD binding	7	2	LdBPK_171470.1,LdBPK_300120.1,	28.6	38.39	55.84	0.00111030537112	0.0170987027152	0.170987027152
GO:0019213	deacetylase activity	10	2	LdBPK_231450.1,LdBPK_260200.1,	20.0	26.87	34.88	0.00234566394911	0.0311223345337	0.361232248163
GO:0010181	FMN binding	12	2	LdBPK_171470.1,LdBPK_330870.1,	16.7	22.39	27.9	0.00340791593891	0.0311223345337	0.524819054592
GO:0016740	transferase activity	728	12	LdBPK_040570.1,LdBPK_060890.1,LdBPK_210980.1,LdBPK_210990.1,LdBPK_230120.1,LdBPK_231450.1,LdBPK_250010.1,LdBPK_260200.1,LdBPK_300120.1,LdBPK_341110.1,LdBPK_343750.1,LdBPK_362510.1,	1.6	2.21	2.7	0.0055331187396	0.0311223345337	0.852100285899
GO:0015932	nucleobase-containing compound transmembrane transporter activity	16	2	LdBPK_044290.1,LdBPK_110520.1,	12.5	16.8	19.91	0.00608024858977	0.0311223345337	0.936358282824
GO:1901505	carbohydrate derivative transmembrane transporter activity	16	2	LdBPK_044290.1,LdBPK_110520.1,	12.5	16.8	19.91	0.00608024858977	0.0311223345337	0.936358282824
GO:0051287	NAD binding	17	2	LdBPK_231450.1,LdBPK_260200.1,	11.8	15.81	18.58	0.00685851767094	0.0311223345337	1.0
GO:0019203	carbohydrate phosphatase activity	1	1	LdBPK_041170.1,	100.0	134.36	inf	0.00744248985122	0.0311223345337	1.0
GO:0016899	oxidoreductase activity, acting on the CH-OH group of donors, oxygen as acceptor	1	1	LdBPK_171470.1,	100.0	134.36	inf	0.00744248985122	0.0311223345337	1.0
GO:0042132	fructose 1,6-bisphosphate 1-phosphatase activity	1	1	LdBPK_041170.1,	100.0	134.36	inf	0.00744248985122	0.0311223345337	1.0
GO:0042903	tubulin deacetylase activity	1	1	LdBPK_260200.1,	100.0	134.36	inf	0.00744248985122	0.0311223345337	1.0
GO:0050024	L-galactonolactone oxidase activity	1	1	LdBPK_171470.1,	100.0	134.36	inf	0.00744248985122	0.0311223345337	1.0
GO:0050105	L-gulonolactone oxidase activity	1	1	LdBPK_171470.1,	100.0	134.36	inf	0.00744248985122	0.0311223345337	1.0
GO:0050308	sugar-phosphatase activity	1	1	LdBPK_041170.1,	100.0	134.36	inf	0.00744248985122	0.0311223345337	1.0
GO:0052657	guanine phosphoribosyltransferase activity	1	1	LdBPK_210980.1,	100.0	134.36	inf	0.00744248985122	0.0311223345337	1.0
GO:0042083	5,10-methylenetetrahydrofolate-dependent methyltransferase activity	1	1	LdBPK_060890.1,	100.0	134.36	inf	0.00744248985122	0.0311223345337	1.0
GO:0008609	alkylglycerone-phosphate synthase activity	1	1	LdBPK_300120.1,	100.0	134.36	inf	0.00744248985122	0.0311223345337	1.0
GO:0000034	adenine deaminase activity	1	1	LdBPK_352200.1,	100.0	134.36	inf	0.00744248985122	0.0311223345337	1.0
GO:0003956	NAD(P)+-protein-arginine ADP-ribosyltransferase activity	1	1	LdBPK_260200.1,	100.0	134.36	inf	0.00744248985122	0.0311223345337	1.0
GO:0003885	D-arabinono-1,4-lactone oxidase activity	1	1	LdBPK_171470.1,	100.0	134.36	inf	0.00744248985122	0.0311223345337	1.0
GO:0004088	carbamoyl-phosphate synthase (glutamine-hydrolyzing) activity	1	1	LdBPK_160590.1,	100.0	134.36	inf	0.00744248985122	0.0311223345337	1.0
GO:0004146	dihydrofolate reductase activity	1	1	LdBPK_060890.1,	100.0	134.36	inf	0.00744248985122	0.0311223345337	1.0
GO:0004356	glutamate-ammonia ligase activity	1	1	LdBPK_060370.1,	100.0	134.36	inf	0.00744248985122	0.0311223345337	1.0
GO:0004586	ornithine decarboxylase activity	1	1	LdBPK_120105.1,	100.0	134.36	inf	0.00744248985122	0.0311223345337	1.0
GO:0000310	xanthine phosphoribosyltransferase activity	1	1	LdBPK_210990.1,	100.0	134.36	inf	0.00744248985122	0.0311223345337	1.0
GO:0004766	spermidine synthase activity	1	1	LdBPK_040570.1,	100.0	134.36	inf	0.00744248985122	0.0311223345337	1.0
GO:0004799	thymidylate synthase activity	1	1	LdBPK_060890.1,	100.0	134.36	inf	0.00744248985122	0.0311223345337	1.0
GO:0016765	transferase activity, transferring alkyl or aryl (other than methyl) groups	18	2	LdBPK_040570.1,LdBPK_300120.1,	11.1	14.93	17.42	0.00767953709273	0.0311223345337	1.0
GO:0016879	ligase activity, forming carbon-nitrogen bonds	18	2	LdBPK_060370.1,LdBPK_160590.1,	11.1	14.93	17.42	0.00767953709273	0.0311223345337	1.0
GO:0003950	NAD+ ADP-ribosyltransferase activity	2	1	LdBPK_260200.1,	50.0	67.18	136.44	0.0148308387679	0.045678983405	1.0
GO:0051119	sugar transmembrane transporter activity	2	1	LdBPK_366560.1,	50.0	67.18	136.44	0.0148308387679	0.045678983405	1.0
GO:0036080	purine nucleotide-sugar transmembrane transporter activity	2	1	LdBPK_044290.1,	50.0	67.18	136.44	0.0148308387679	0.045678983405	1.0
GO:0005458	GDP-mannose transmembrane transporter activity	2	1	LdBPK_044290.1,	50.0	67.18	136.44	0.0148308387679	0.045678983405	1.0
GO:0004055	argininosuccinate synthase activity	2	1	LdBPK_160590.1,	50.0	67.18	136.44	0.0148308387679	0.045678983405	1.0
GO:0005355	glucose transmembrane transporter activity	2	1	LdBPK_366560.1,	50.0	67.18	136.44	0.0148308387679	0.045678983405	1.0
GO:0005353	fructose transmembrane transporter activity	2	1	LdBPK_366560.1,	50.0	67.18	136.44	0.0148308387679	0.045678983405	1.0
GO:0015145	monosaccharide transmembrane transporter activity	2	1	LdBPK_366560.1,	50.0	67.18	136.44	0.0148308387679	0.045678983405	1.0
GO:0016211	ammonia ligase activity	2	1	LdBPK_060370.1,	50.0	67.18	136.44	0.0148308387679	0.045678983405	1.0
GO:0005354	galactose transmembrane transporter activity	2	1	LdBPK_366560.1,	50.0	67.18	136.44	0.0148308387679	0.045678983405	1.0
GO:0015149	hexose transmembrane transporter activity	2	1	LdBPK_366560.1,	50.0	67.18	136.44	0.0148308387679	0.045678983405	1.0
GO:0015578	mannose transmembrane transporter activity	2	1	LdBPK_366560.1,	50.0	67.18	136.44	0.0148308387679	0.045678983405	1.0
GO:0140096	catalytic activity, acting on a protein	536	9	LdBPK_080460.1,LdBPK_100510.1,LdBPK_180150.1,LdBPK_231450.1,LdBPK_260200.1,LdBPK_290860.1,LdBPK_343750.1,LdBPK_354830.1,LdBPK_365610.1,	1.7	2.26	2.61	0.0153974586357	0.0464942868607	1.0
GO:0016810	hydrolase activity, acting on carbon-nitrogen (but not peptide) bonds	28	2	LdBPK_260200.1,LdBPK_352200.1,	7.1	9.6	10.7	0.0181014376426	0.0516352176843	1.0
GO:0050660	flavin adenine dinucleotide binding	28	2	LdBPK_171470.1,LdBPK_300120.1,	7.1	9.6	10.7	0.0181014376426	0.0516352176843	1.0
GO:0043167	ion binding	1281	16	LdBPK_041170.1,LdBPK_060080.1,LdBPK_100510.1,LdBPK_160590.1,LdBPK_171470.1,LdBPK_180150.1,LdBPK_190680.1,LdBPK_210980.1,LdBPK_231450.1,LdBPK_260200.1,LdBPK_283040.1,LdBPK_300120.1,LdBPK_320410.1,LdBPK_330870.1,LdBPK_342160.1,LdBPK_343750.1,	1.2	1.68	2.08	0.0181058555516	0.0516352176843	1.0
GO:0016791	phosphatase activity	77	3	LdBPK_041170.1,LdBPK_180150.1,LdBPK_365610.1,	3.9	5.23	5.73	0.0191921372416	0.0525150223423	1.0
GO:0000166	nucleotide binding	865	12	LdBPK_060080.1,LdBPK_160590.1,LdBPK_171470.1,LdBPK_190680.1,LdBPK_210980.1,LdBPK_231450.1,LdBPK_260200.1,LdBPK_283040.1,LdBPK_300120.1,LdBPK_320410.1,LdBPK_330870.1,LdBPK_343750.1,	1.4	1.86	2.2	0.0209224769494	0.0525150223423	1.0
GO:1901265	nucleoside phosphate binding	865	12	LdBPK_060080.1,LdBPK_160590.1,LdBPK_171470.1,LdBPK_190680.1,LdBPK_210980.1,LdBPK_231450.1,LdBPK_260200.1,LdBPK_283040.1,LdBPK_300120.1,LdBPK_320410.1,LdBPK_330870.1,LdBPK_343750.1,	1.4	1.86	2.2	0.0209224769494	0.0525150223423	1.0
GO:0016884	carbon-nitrogen ligase activity, with glutamine as amido-N-donor	3	1	LdBPK_160590.1,	33.3	44.79	68.21	0.0221654315081	0.0525150223423	1.0
GO:0015144	carbohydrate transmembrane transporter activity	3	1	LdBPK_366560.1,	33.3	44.79	68.21	0.0221654315081	0.0525150223423	1.0
GO:0017136	NAD-dependent histone deacetylase activity	3	1	LdBPK_260200.1,	33.3	44.79	68.21	0.0221654315081	0.0525150223423	1.0
GO:0016880	acid-ammonia (or amide) ligase activity	3	1	LdBPK_060370.1,	33.3	44.79	68.21	0.0221654315081	0.0525150223423	1.0
GO:0016634	oxidoreductase activity, acting on the CH-CH group of donors, oxygen as acceptor	3	1	LdBPK_171470.1,	33.3	44.79	68.21	0.0221654315081	0.0525150223423	1.0
GO:0004866	endopeptidase inhibitor activity	3	1	LdBPK_241840.1,	33.3	44.79	68.21	0.0221654315081	0.0525150223423	1.0
GO:0030414	peptidase inhibitor activity	3	1	LdBPK_241840.1,	33.3	44.79	68.21	0.0221654315081	0.0525150223423	1.0
GO:0061135	endopeptidase regulator activity	3	1	LdBPK_241840.1,	33.3	44.79	68.21	0.0221654315081	0.0525150223423	1.0
GO:0036094	small molecule binding	897	12	LdBPK_060080.1,LdBPK_160590.1,LdBPK_171470.1,LdBPK_190680.1,LdBPK_210980.1,LdBPK_231450.1,LdBPK_260200.1,LdBPK_283040.1,LdBPK_300120.1,LdBPK_320410.1,LdBPK_330870.1,LdBPK_343750.1,	1.3	1.8	2.11	0.0271687701591	0.0633937970379	1.0
GO:0016787	hydrolase activity	592	9	LdBPK_041170.1,LdBPK_080460.1,LdBPK_100510.1,LdBPK_180150.1,LdBPK_231450.1,LdBPK_260200.1,LdBPK_290860.1,LdBPK_352200.1,LdBPK_365610.1,	1.5	2.04	2.33	0.0277161892284	0.0637058677787	1.0
GO:0000342	RNA cap 4 binding	4	1	LdBPK_271520.1,	25.0	33.59	45.47	0.0294466501596	0.0638701989377	1.0
GO:0061134	peptidase regulator activity	4	1	LdBPK_241840.1,	25.0	33.59	45.47	0.0294466501596	0.0638701989377	1.0
GO:0000340	RNA 7-methylguanosine cap binding	4	1	LdBPK_271520.1,	25.0	33.59	45.47	0.0294466501596	0.0638701989377	1.0
GO:0004407	histone deacetylase activity	4	1	LdBPK_260200.1,	25.0	33.59	45.47	0.0294466501596	0.0638701989377	1.0
GO:0046872	metal ion binding	505	8	LdBPK_041170.1,LdBPK_100510.1,LdBPK_160590.1,LdBPK_180150.1,LdBPK_210980.1,LdBPK_231450.1,LdBPK_260200.1,LdBPK_342160.1,	1.6	2.13	2.4	0.0306030110591	0.0654564403208	1.0
GO:0043169	cation binding	511	8	LdBPK_041170.1,LdBPK_100510.1,LdBPK_160590.1,LdBPK_180150.1,LdBPK_210980.1,LdBPK_231450.1,LdBPK_260200.1,LdBPK_342160.1,	1.6	2.1	2.37	0.0325470841899	0.0686609721267	1.0
GO:0042578	phosphoric ester hydrolase activity	96	3	LdBPK_041170.1,LdBPK_180150.1,LdBPK_365610.1,	3.1	4.2	4.54	0.0340160620283	0.07079018314	1.0
GO:0004857	enzyme inhibitor activity	5	1	LdBPK_241840.1,	20.0	26.87	34.09	0.03667487416	0.0743148765874	1.0
GO:0005338	nucleotide-sugar transmembrane transporter activity	5	1	LdBPK_044290.1,	20.0	26.87	34.09	0.03667487416	0.0743148765874	1.0
GO:0043168	anion binding	851	11	LdBPK_060080.1,LdBPK_160590.1,LdBPK_171470.1,LdBPK_190680.1,LdBPK_231450.1,LdBPK_260200.1,LdBPK_283040.1,LdBPK_300120.1,LdBPK_320410.1,LdBPK_330870.1,LdBPK_343750.1,	1.3	1.74	2.0	0.0433117555571	0.0854806831382	1.0
GO:0043130	ubiquitin binding	6	1	LdBPK_354250.1,	16.7	22.39	27.27	0.0438504803111	0.0854806831382	1.0
GO:0032182	ubiquitin-like protein binding	6	1	LdBPK_354250.1,	16.7	22.39	27.27	0.0438504803111	0.0854806831382	1.0

## Sheet: Metabolic Pathway Enrichment
ID	Name	Bgd count	Result count	Result gene list	Pct of bgd	Fold enrichment	Odds ratio	P-value	Benjamini	Bonferroni
PWY-6610__PK__MetaCyc	adenine salvage	4	3	LdBPK_210980.1,LdBPK_210990.1,LdBPK_352200.1,	75.0	46.82	214.83	1.40522e+06	0.00788327035447	0.00788327035447
PWY-6609__PK__MetaCyc	adenine and adenosine salvage III	7	3	LdBPK_210980.1,LdBPK_210990.1,LdBPK_352200.1,	42.9	26.76	53.58	0.000119189203194	0.0334325714959	0.0668651429918
PWY-6620__PK__MetaCyc	guanine and guanosine salvage	5	2	LdBPK_210980.1,LdBPK_210990.1,	40.0	24.97	45.16	0.0023752795798	0.220496929602	1.0
PWY-6599__PK__MetaCyc	guanine and guanosine salvage II	5	2	LdBPK_210980.1,LdBPK_210990.1,	40.0	24.97	45.16	0.0023752795798	0.220496929602	1.0
PWY-6579__PK__MetaCyc	superpathway of guanine and guanosine salvage	5	2	LdBPK_210980.1,LdBPK_210990.1,	40.0	24.97	45.16	0.0023752795798	0.220496929602	1.0
PWY-7496__PK__MetaCyc	linuron degradation	7	2	LdBPK_231450.1,LdBPK_260200.1,	28.6	17.84	27.05	0.00489223869092	0.220496929602	1.0
PWY-6899__PK__MetaCyc	base-degraded thiamine salvage	7	2	LdBPK_231450.1,LdBPK_260200.1,	28.6	17.84	27.05	0.00489223869092	0.220496929602	1.0
PWY-6984__PK__MetaCyc	lipoate salvage II	7	2	LdBPK_231450.1,LdBPK_260200.1,	28.6	17.84	27.05	0.00489223869092	0.220496929602	1.0
PWY-7652__PK__MetaCyc	echinocandin B degradation	7	2	LdBPK_231450.1,LdBPK_260200.1,	28.6	17.84	27.05	0.00489223869092	0.220496929602	1.0
PWY-7754__PK__MetaCyc	bile acids degradation	7	2	LdBPK_231450.1,LdBPK_260200.1,	28.6	17.84	27.05	0.00489223869092	0.220496929602	1.0
PWY-4002__PK__MetaCyc	L-asparagine degradation II	7	2	LdBPK_231450.1,LdBPK_260200.1,	28.6	17.84	27.05	0.00489223869092	0.220496929602	1.0
PWY-882__PK__MetaCyc	L-ascorbate biosynthesis I (L-galactose pathway)	7	2	LdBPK_171470.1,LdBPK_230120.1,	28.6	17.84	27.05	0.00489223869092	0.220496929602	1.0
ARG+POLYAMINE-SYN__PK__MetaCyc	superpathway of arginine and polyamine biosynthesis	23	3	LdBPK_040570.1,LdBPK_120105.1,LdBPK_160590.1,	13.0	8.14	10.58	0.00510955451841	0.220496929602	1.0
POLYAMINSYN3-PWY__PK__MetaCyc	superpathway of polyamine biosynthesis II	8	2	LdBPK_040570.1,LdBPK_120105.1,	25.0	15.61	22.53	0.00646007319799	0.241606737605	1.0
PWY-7850__PK__MetaCyc	taurine biosynthesis II	8	2	LdBPK_231450.1,LdBPK_260200.1,	25.0	15.61	22.53	0.00646007319799	0.241606737605	1.0
ec00480__PK__KEGG	Glutathione metabolism	50	4	LdBPK_040570.1,LdBPK_120105.1,LdBPK_231450.1,LdBPK_260200.1,	8.0	4.99	6.36	0.00694006563392	0.243336051289	1.0
P164-PWY__PK__MetaCyc	purine nucleobases degradation I (anaerobic)	9	2	LdBPK_231450.1,LdBPK_260200.1,	22.2	13.87	19.29	0.008225756353	0.271449959649	1.0
ec00040__PK__KEGG	Pentose and glucuronate interconversions	28	3	LdBPK_120105.1,LdBPK_171470.1,LdBPK_230120.1,	10.7	6.69	8.43	0.00897508295038	0.274716156749	1.0
ec00983__PK__KEGG	Drug metabolism - other enzymes	121	6	LdBPK_210980.1,LdBPK_210990.1,LdBPK_231450.1,LdBPK_260200.1,LdBPK_320410.1,LdBPK_341110.1,	5.0	3.1	4.09	0.00930411226066	0.274716156749	1.0
ec00240__PK__KEGG	Pyrimidine metabolism	94	5	LdBPK_060890.1,LdBPK_160590.1,LdBPK_231450.1,LdBPK_260200.1,LdBPK_341110.1,	5.3	3.32	4.22	0.0138044997052	0.280820938215	1.0
PWY-7430__PK__MetaCyc	indole degradation to anthranil and anthranilate	12	2	LdBPK_231450.1,LdBPK_260200.1,	16.7	10.4	13.47	0.0146492875655	0.280820938215	1.0
POLYAMSYN-PWY__PK__MetaCyc	superpathway of polyamine biosynthesis I	12	2	LdBPK_040570.1,LdBPK_120105.1,	16.7	10.4	13.47	0.0146492875655	0.280820938215	1.0
PWY-6963__PK__MetaCyc	ammonia assimilation cycle I	1	1	LdBPK_060370.1,	100.0	62.43	inf	0.0160183066362	0.280820938215	1.0
PWY-3282__PK__MetaCyc	superpathway of ammonia assimilation (plants)	1	1	LdBPK_060370.1,	100.0	62.43	inf	0.0160183066362	0.280820938215	1.0
PWY-7183__PK__MetaCyc	pyrimidine nucleobases salvage I	1	1	LdBPK_341110.1,	100.0	62.43	inf	0.0160183066362	0.280820938215	1.0
PWY-5315__PK__MetaCyc	N-methyl-&Delta;<sup>1</sup>-pyrrolinium cation biosynthesis	1	1	LdBPK_040570.1,	100.0	62.43	inf	0.0160183066362	0.280820938215	1.0
PWY-6964__PK__MetaCyc	ammonia assimilation cycle II	1	1	LdBPK_060370.1,	100.0	62.43	inf	0.0160183066362	0.280820938215	1.0
PWY-46__PK__MetaCyc	putrescine biosynthesis III	1	1	LdBPK_120105.1,	100.0	62.43	inf	0.0160183066362	0.280820938215	1.0
GLNSYN-PWY__PK__MetaCyc	L-glutamine biosynthesis I	1	1	LdBPK_060370.1,	100.0	62.43	inf	0.0160183066362	0.280820938215	1.0
PWY-7194__PK__MetaCyc	pyrimidine nucleobases salvage II	1	1	LdBPK_341110.1,	100.0	62.43	inf	0.0160183066362	0.280820938215	1.0
PWY-2942__PK__MetaCyc	L-lysine biosynthesis III	1	1	LdBPK_120105.1,	100.0	62.43	inf	0.0160183066362	0.280820938215	1.0
PWY-5097__PK__MetaCyc	L-lysine biosynthesis VI	1	1	LdBPK_120105.1,	100.0	62.43	inf	0.0160183066362	0.280820938215	1.0
PWY-5497__PK__MetaCyc	purine nucleobases degradation II (anaerobic)	13	2	LdBPK_231450.1,LdBPK_260200.1,	15.4	9.6	12.24	0.0171463938612	0.291488695641	1.0
ec00364__PK__KEGG	Fluorobenzoate degradation	16	2	LdBPK_231450.1,LdBPK_260200.1,	12.5	7.8	9.59	0.0256267928184	0.399570277561	1.0
PWY490-3__PK__MetaCyc	nitrate reduction VI (assimilatory)	2	1	LdBPK_060370.1,	50.0	31.21	64.45	0.0317920589725	0.399570277561	1.0
PWY-5__PK__MetaCyc	canavanine biosynthesis	2	1	LdBPK_160590.1,	50.0	31.21	64.45	0.0317920589725	0.399570277561	1.0
PWY-5675__PK__MetaCyc	nitrate reduction V (assimilatory)	2	1	LdBPK_060370.1,	50.0	31.21	64.45	0.0317920589725	0.399570277561	1.0
ARO-PWY__PK__MetaCyc	chorismate biosynthesis I	2	1	LdBPK_330870.1,	50.0	31.21	64.45	0.0317920589725	0.399570277561	1.0
PWY-6165__PK__MetaCyc	chorismate biosynthesis II (archaea)	2	1	LdBPK_330870.1,	50.0	31.21	64.45	0.0317920589725	0.399570277561	1.0
PWY-7341__PK__MetaCyc	superpathway of hyoscyamine and scopolamine biosynthesis	2	1	LdBPK_040570.1,	50.0	31.21	64.45	0.0317920589725	0.399570277561	1.0
PWY-6629__PK__MetaCyc	superpathway of L-tryptophan biosynthesis	2	1	LdBPK_330870.1,	50.0	31.21	64.45	0.0317920589725	0.399570277561	1.0
AMMASSIM-PWY__PK__MetaCyc	ammonia assimilation cycle III	2	1	LdBPK_060370.1,	50.0	31.21	64.45	0.0317920589725	0.399570277561	1.0
PWY-6163__PK__MetaCyc	chorismate biosynthesis from 3-dehydroquinate	2	1	LdBPK_330870.1,	50.0	31.21	64.45	0.0317920589725	0.399570277561	1.0
PWY-7771__PK__MetaCyc	butachlor degradation	18	2	LdBPK_231450.1,LdBPK_260200.1,	11.1	6.94	8.38	0.032051091783	0.399570277561	1.0
SUCSYN-PWY__PK__MetaCyc	sucrose biosynthesis I (from photosynthesis)	18	2	LdBPK_041170.1,LdBPK_230120.1,	11.1	6.94	8.38	0.032051091783	0.399570277561	1.0
PWY-7403__PK__MetaCyc	tetramethylpyrazine degradation	19	2	LdBPK_231450.1,LdBPK_260200.1,	10.5	6.57	7.88	0.0354789956319	0.42348333084	1.0
PWY-6855__PK__MetaCyc	chitin degradation I (archaea)	19	2	LdBPK_231450.1,LdBPK_260200.1,	10.5	6.57	7.88	0.0354789956319	0.42348333084	1.0
PWY-7571__PK__MetaCyc	ferrichrome A biosynthesis	20	2	LdBPK_231450.1,LdBPK_260200.1,	10.0	6.24	7.44	0.0390441276578	0.442486942548	1.0
PWY-5784__PK__MetaCyc	indole-3-acetate inactivation VIII	22	2	LdBPK_231450.1,LdBPK_260200.1,	9.1	5.68	6.68	0.0465669017782	0.442486942548	1.0
PWY-8037__PK__MetaCyc	saliniketal A biosynthesis	3	1	LdBPK_120105.1,	33.3	20.81	32.2	0.0473248066897	0.442486942548	1.0
PWY-6565__PK__MetaCyc	superpathway of polyamine biosynthesis III	3	1	LdBPK_120105.1,	33.3	20.81	32.2	0.0473248066897	0.442486942548	1.0
PWY-6633__PK__MetaCyc	caffeine degradation V (bacteria, via trimethylurate)	3	1	LdBPK_120105.1,	33.3	20.81	32.2	0.0473248066897	0.442486942548	1.0
PWY-7480__PK__MetaCyc	2,3-dihydroxybenzoate degradation	3	1	LdBPK_120105.1,	33.3	20.81	32.2	0.0473248066897	0.442486942548	1.0
PWY-6305__PK__MetaCyc	putrescine biosynthesis IV	3	1	LdBPK_120105.1,	33.3	20.81	32.2	0.0473248066897	0.442486942548	1.0
PWY-2941__PK__MetaCyc	L-lysine biosynthesis II	3	1	LdBPK_120105.1,	33.3	20.81	32.2	0.0473248066897	0.442486942548	1.0
PWY-6614__PK__MetaCyc	tetrahydrofolate biosynthesis	3	1	LdBPK_060890.1,	33.3	20.81	32.2	0.0473248066897	0.442486942548	1.0
ORNDEG-PWY__PK__MetaCyc	superpathway of ornithine degradation	3	1	LdBPK_120105.1,	33.3	20.81	32.2	0.0473248066897	0.442486942548	1.0
PWY-5113__PK__MetaCyc	UDP-D-apiose biosynthesis (from UDP-D-glucuronate)	3	1	LdBPK_120105.1,	33.3	20.81	32.2	0.0473248066897	0.442486942548	1.0
PWY-7081__PK__MetaCyc	4-aminophenol degradation	3	1	LdBPK_352200.1,	33.3	20.81	32.2	0.0473248066897	0.442486942548	1.0
PWY-6559__PK__MetaCyc	spermidine biosynthesis II	3	1	LdBPK_120105.1,	33.3	20.81	32.2	0.0473248066897	0.442486942548	1.0
ec00330__PK__KEGG	Arginine and proline metabolism	53	3	LdBPK_040570.1,LdBPK_120105.1,LdBPK_231450.1,	5.7	3.53	4.13	0.0495853455931	0.456022604553	1.0
