# Supplementary material for: Next-Generation Leishmanization: Revisiting Molecular Targets for Selecting Genetically Engineered Live-Attenuated Leishmania
Source: Microorganisms. 2023 Apr 16;11(4):1043. doi: 10.3390/microorganisms11041043 (PMC10145799; doi:10.3390/microorganisms11041043)
Supplement: Supplementary file 1 [file microorganisms-11-01043-s001.zip › Table S2_LmjF_GO_Functional Analysis.xlsx]

## Sheet: GO_Biological Process
ID	Name	Bgd count	Result count	Result gene list	Pct of bgd	Fold enrichment	Odds ratio	P-value	Benjamini	Bonferroni
GO:0044281	small molecule metabolic process	282	12	LmjF.04.1160,LmjF.06.0370,LmjF.06.0860,LmjF.16.0590,LmjF.17.1360,LmjF.21.0845,LmjF.21.0850,LmjF.23.0110,LmjF.30.0120,LmjF.33.0830,LmjF.34.1040,LmjF.35.2160,	4.3	5.32	7.15	129425	0.000504758081677	0.000504758081677
GO:0008150	biological process	2790	37	LmjF.04.1160,LmjF.06.0370,LmjF.06.0860,LmjF.06.1120,LmjF.08.0450,LmjF.10.0480,LmjF.11.0550,LmjF.12.0280,LmjF.16.0590,LmjF.16.1065,LmjF.17.0870,LmjF.17.1360,LmjF.18.0150,LmjF.19.0680,LmjF.21.0845,LmjF.21.0850,LmjF.23.0110,LmjF.24.1770,LmjF.26.0210,LmjF.27.1620,LmjF.28.0980,LmjF.29.0820,LmjF.29.2390,LmjF.29.2780,LmjF.30.0120,LmjF.33.0830,LmjF.34.1040,LmjF.34.2390,LmjF.34.3120,LmjF.34.3940,LmjF.35.2…	1.3	1.66	4.75	559086	0.00109021763994	0.00218043527988
GO:0009987	cellular process	2337	33	LmjF.06.0370,LmjF.06.0860,LmjF.06.1120,LmjF.08.0450,LmjF.10.0480,LmjF.11.0550,LmjF.12.0280,LmjF.16.0590,LmjF.16.1065,LmjF.17.0870,LmjF.17.1360,LmjF.18.0150,LmjF.19.0680,LmjF.21.0845,LmjF.21.0850,LmjF.23.0110,LmjF.26.0210,LmjF.27.1620,LmjF.29.0820,LmjF.29.2390,LmjF.29.2780,LmjF.30.0120,LmjF.33.0830,LmjF.34.1040,LmjF.34.2390,LmjF.34.3120,LmjF.34.3940,LmjF.35.2160,LmjF.35.4180,LmjF.35.4770,LmjF.36.5…	1.4	1.77	3.91	1.44132e+06	0.00125851610388	0.00562115477843
GO:0055086	nucleobase-containing small molecule metabolic process	106	7	LmjF.06.0860,LmjF.16.0590,LmjF.21.0845,LmjF.21.0850,LmjF.23.0110,LmjF.34.1040,LmjF.35.2160,	6.6	8.26	10.2	1.73961e+06	0.00125851610388	0.00678448492842
GO:0009116	nucleoside metabolic process	21	4	LmjF.06.0860,LmjF.21.0845,LmjF.21.0850,LmjF.34.1040,	19.0	23.81	31.93	1.93618e+06	0.00125851610388	0.00755109662327
GO:1901657	glycosyl compound metabolic process	21	4	LmjF.06.0860,LmjF.21.0845,LmjF.21.0850,LmjF.34.1040,	19.0	23.81	31.93	1.93618e+06	0.00125851610388	0.00755109662327
GO:1901362	organic cyclic compound biosynthetic process	154	8	LmjF.06.0860,LmjF.16.0590,LmjF.17.1360,LmjF.21.0845,LmjF.21.0850,LmjF.23.0110,LmjF.35.2160,LmjF.36.2380,	5.2	6.49	8.05	2.39605e+06	0.00133494054278	0.00934458379943
GO:0009605	response to external stimulus	10	3	LmjF.26.0210,LmjF.34.3120,LmjF.34.3940,	30.0	37.51	56.88	5.51926e+06	0.00221827230715	0.0215251264243
GO:0044283	small molecule biosynthetic process	88	6	LmjF.04.1160,LmjF.06.0370,LmjF.06.0860,LmjF.16.0590,LmjF.17.1360,LmjF.21.0845,	6.8	8.52	10.32	6.15817e+06	0.00221827230715	0.0240168684042
GO:0052553	modulation by symbiont of host immune response	2	2	LmjF.26.0210,LmjF.34.3120,	100.0	125.02	inf	6.25667e+06	0.00221827230715	0.0244009953787
GO:0006541	glutamine metabolic process	2	2	LmjF.06.0370,LmjF.16.0590,	100.0	125.02	inf	6.25667e+06	0.00221827230715	0.0244009953787
GO:0051701	biological process involved in interaction with host	12	3	LmjF.10.0480,LmjF.26.0210,LmjF.34.3120,	25.0	31.26	44.22	0.000100057969224	0.00278732914268	0.0390226079975
GO:0044403	biological process involved in symbiotic interaction	12	3	LmjF.10.0480,LmjF.26.0210,LmjF.34.3120,	25.0	31.26	44.22	0.000100057969224	0.00278732914268	0.0390226079975
GO:0044419	biological process involved in interspecies interaction between organisms	12	3	LmjF.10.0480,LmjF.26.0210,LmjF.34.3120,	25.0	31.26	44.22	0.000100057969224	0.00278732914268	0.0390226079975
GO:0018130	heterocycle biosynthetic process	142	7	LmjF.06.0860,LmjF.16.0590,LmjF.17.1360,LmjF.21.0845,LmjF.21.0850,LmjF.23.0110,LmjF.35.2160,	4.9	6.16	7.43	0.000114435454327	0.00297532181251	0.0446298271877
GO:0043101	purine-containing compound salvage	16	3	LmjF.21.0845,LmjF.21.0850,LmjF.35.2160,	18.8	23.44	30.59	0.000249047596893	0.0057807353204	0.0971285627883
GO:1901576	organic substance biosynthetic process	629	14	LmjF.04.1160,LmjF.06.0370,LmjF.06.0860,LmjF.06.1120,LmjF.12.0280,LmjF.16.0590,LmjF.17.1360,LmjF.21.0845,LmjF.21.0850,LmjF.23.0110,LmjF.27.1620,LmjF.30.0120,LmjF.35.2160,LmjF.36.2380,	2.2	2.78	3.65	0.000251980770376	0.0057807353204	0.0982725004468
GO:1901564	organonitrogen compound metabolic process	980	18	LmjF.06.0370,LmjF.06.0860,LmjF.06.1120,LmjF.08.0450,LmjF.10.0480,LmjF.12.0280,LmjF.16.0590,LmjF.16.1065,LmjF.18.0150,LmjF.21.0845,LmjF.21.0850,LmjF.23.0110,LmjF.27.1620,LmjF.29.0820,LmjF.34.1040,LmjF.35.2160,LmjF.35.4770,LmjF.36.5370,	1.8	2.3	3.2	0.000282343679015	0.00611744637866	0.110114034816
GO:0009058	biosynthetic process	648	14	LmjF.04.1160,LmjF.06.0370,LmjF.06.0860,LmjF.06.1120,LmjF.12.0280,LmjF.16.0590,LmjF.17.1360,LmjF.21.0845,LmjF.21.0850,LmjF.23.0110,LmjF.27.1620,LmjF.30.0120,LmjF.35.2160,LmjF.36.2380,	2.2	2.7	3.52	0.00034480973841	0.00707767357789	0.13447579798
GO:0071704	organic substance metabolic process	1655	24	LmjF.04.1160,LmjF.06.0370,LmjF.06.0860,LmjF.06.1120,LmjF.08.0450,LmjF.10.0480,LmjF.12.0280,LmjF.16.0590,LmjF.16.1065,LmjF.17.1360,LmjF.18.0150,LmjF.21.0845,LmjF.21.0850,LmjF.23.0110,LmjF.26.0210,LmjF.27.1620,LmjF.29.0820,LmjF.30.0120,LmjF.33.0830,LmjF.34.1040,LmjF.35.2160,LmjF.35.4770,LmjF.36.2380,LmjF.36.5370,	1.5	1.81	2.77	0.000634860581678	0.0123797813427	0.247595626854
GO:0043094	cellular metabolic compound salvage	24	3	LmjF.21.0845,LmjF.21.0850,LmjF.35.2160,	12.5	15.63	18.91	0.000860724188194	0.0155919472401	0.335682433396
GO:0044238	primary metabolic process	1582	23	LmjF.04.1160,LmjF.06.0370,LmjF.06.0860,LmjF.06.1120,LmjF.08.0450,LmjF.10.0480,LmjF.16.0590,LmjF.16.1065,LmjF.17.1360,LmjF.18.0150,LmjF.21.0845,LmjF.21.0850,LmjF.23.0110,LmjF.26.0210,LmjF.27.1620,LmjF.29.0820,LmjF.30.0120,LmjF.33.0830,LmjF.34.1040,LmjF.35.2160,LmjF.35.4770,LmjF.36.2380,LmjF.36.5370,	1.5	1.82	2.7	0.000891790280995	0.0155919472401	0.347798209588
GO:0009112	nucleobase metabolic process	6	2	LmjF.16.0590,LmjF.35.2160,	33.3	41.67	64.85	0.000919525093647	0.0155919472401	0.358614786522
GO:0052173	response to defenses of other organism	7	2	LmjF.26.0210,LmjF.34.3120,	28.6	35.72	51.87	0.00128078668085	0.016713174315	0.499506805531
GO:0043207	response to external biotic stimulus	7	2	LmjF.26.0210,LmjF.34.3120,	28.6	35.72	51.87	0.00128078668085	0.016713174315	0.499506805531
GO:0075136	response to host	7	2	LmjF.26.0210,LmjF.34.3120,	28.6	35.72	51.87	0.00128078668085	0.016713174315	0.499506805531
GO:0052572	response to host immune response	7	2	LmjF.26.0210,LmjF.34.3120,	28.6	35.72	51.87	0.00128078668085	0.016713174315	0.499506805531
GO:0052200	response to host defenses	7	2	LmjF.26.0210,LmjF.34.3120,	28.6	35.72	51.87	0.00128078668085	0.016713174315	0.499506805531
GO:0051707	response to other organism	7	2	LmjF.26.0210,LmjF.34.3120,	28.6	35.72	51.87	0.00128078668085	0.016713174315	0.499506805531
GO:1901135	carbohydrate derivative metabolic process	154	6	LmjF.06.0860,LmjF.06.1120,LmjF.21.0845,LmjF.21.0850,LmjF.23.0110,LmjF.34.1040,	3.9	4.87	5.65	0.00128562879346	0.016713174315	0.50139522945
GO:1901566	organonitrogen compound biosynthetic process	429	10	LmjF.06.0370,LmjF.06.0860,LmjF.06.1120,LmjF.12.0280,LmjF.16.0590,LmjF.21.0845,LmjF.21.0850,LmjF.23.0110,LmjF.27.1620,LmjF.35.2160,	2.3	2.91	3.52	0.0016835554765	0.0207069668086	0.656586635833
GO:0009084	glutamine family amino acid biosynthetic process	8	2	LmjF.06.0370,LmjF.16.0590,	25.0	31.26	43.22	0.00169903317404	0.0207069668086	0.662622937874
GO:0034404	nucleobase-containing small molecule biosynthetic process	9	2	LmjF.06.0860,LmjF.21.0845,	22.2	27.78	37.04	0.00217337059958	0.0242175581096	0.847614533836
GO:0009163	nucleoside biosynthetic process	9	2	LmjF.06.0860,LmjF.21.0845,	22.2	27.78	37.04	0.00217337059958	0.0242175581096	0.847614533836
GO:1901659	glycosyl compound biosynthetic process	9	2	LmjF.06.0860,LmjF.21.0845,	22.2	27.78	37.04	0.00217337059958	0.0242175581096	0.847614533836
GO:0044249	cellular biosynthetic process	612	12	LmjF.06.0370,LmjF.06.0860,LmjF.06.1120,LmjF.12.0280,LmjF.16.0590,LmjF.17.1360,LmjF.21.0845,LmjF.21.0850,LmjF.23.0110,LmjF.27.1620,LmjF.30.0120,LmjF.35.2160,	2.0	2.45	3.02	0.00240848333795	0.0260919028278	0.939308501802
GO:0046364	monosaccharide biosynthetic process	10	2	LmjF.04.1160,LmjF.17.1360,	20.0	25.0	32.4	0.00270291509152	0.0284901860998	1.0
GO:0034654	nucleobase-containing compound biosynthetic process	126	5	LmjF.06.0860,LmjF.21.0845,LmjF.21.0850,LmjF.23.0110,LmjF.35.2160,	4.0	4.96	5.64	0.00310272772797	0.0312646143706	1.0
GO:0016051	carbohydrate biosynthetic process	11	2	LmjF.04.1160,LmjF.17.1360,	18.2	22.73	28.8	0.0032867927928	0.0312646143706	1.0
GO:0072527	pyrimidine-containing compound metabolic process	11	2	LmjF.06.0860,LmjF.16.0590,	18.2	22.73	28.8	0.0032867927928	0.0312646143706	1.0
GO:0072528	pyrimidine-containing compound biosynthetic process	11	2	LmjF.06.0860,LmjF.16.0590,	18.2	22.73	28.8	0.0032867927928	0.0312646143706	1.0
GO:1901264	carbohydrate derivative transport	12	2	LmjF.11.0550,LmjF.34.3120,	16.7	20.84	25.91	0.00392413975752	0.0358556946202	1.0
GO:0019438	aromatic compound biosynthetic process	136	5	LmjF.06.0860,LmjF.21.0845,LmjF.21.0850,LmjF.23.0110,LmjF.35.2160,	3.7	4.6	5.2	0.00430994446424	0.0358556946202	1.0
GO:0008152	metabolic process	1876	24	LmjF.04.1160,LmjF.06.0370,LmjF.06.0860,LmjF.06.1120,LmjF.08.0450,LmjF.10.0480,LmjF.12.0280,LmjF.16.0590,LmjF.16.1065,LmjF.17.1360,LmjF.18.0150,LmjF.21.0845,LmjF.21.0850,LmjF.23.0110,LmjF.26.0210,LmjF.27.1620,LmjF.29.0820,LmjF.30.0120,LmjF.33.0830,LmjF.34.1040,LmjF.35.2160,LmjF.35.4770,LmjF.36.2380,LmjF.36.5370,	1.3	1.6	2.3	0.00433773893623	0.0358556946202	1.0
GO:0072522	purine-containing compound biosynthetic process	42	3	LmjF.21.0845,LmjF.21.0850,LmjF.35.2160,	7.1	8.93	10.15	0.00441567006722	0.0358556946202	1.0
GO:0009064	glutamine family amino acid metabolic process	13	2	LmjF.06.0370,LmjF.16.0590,	15.4	19.23	23.55	0.00461410185369	0.0358556946202	1.0
GO:0009607	response to biotic stimulus	15	2	LmjF.26.0210,LmjF.34.3120,	13.3	16.67	19.92	0.00614850340626	0.0358556946202	1.0
GO:0071702	organic substance transport	153	5	LmjF.11.0550,LmjF.34.3120,LmjF.35.4180,LmjF.36.5850,LmjF.36.6300,	3.3	4.09	4.59	0.00708258291328	0.0358556946202	1.0
GO:0046394	carboxylic acid biosynthetic process	50	3	LmjF.06.0370,LmjF.16.0590,LmjF.17.1360,	6.0	7.5	8.41	0.007211061933	0.0358556946202	1.0
GO:0016053	organic acid biosynthetic process	50	3	LmjF.06.0370,LmjF.16.0590,LmjF.17.1360,	6.0	7.5	8.41	0.007211061933	0.0358556946202	1.0
GO:0046104	thymidine metabolic process	1	1	LmjF.06.0860,	100.0	125.02	inf	0.00799857803066	0.0358556946202	1.0
GO:0043467	regulation of generation of precursor metabolites and energy	1	1	LmjF.28.0980,	100.0	125.02	inf	0.00799857803066	0.0358556946202	1.0
GO:0019853	L-ascorbic acid biosynthetic process	1	1	LmjF.17.1360,	100.0	125.02	inf	0.00799857803066	0.0358556946202	1.0
GO:0042149	cellular response to glucose starvation	1	1	LmjF.34.3940,	100.0	125.02	inf	0.00799857803066	0.0358556946202	1.0
GO:0032655	regulation of interleukin-12 production	1	1	LmjF.34.3120,	100.0	125.02	inf	0.00799857803066	0.0358556946202	1.0
GO:0032695	negative regulation of interleukin-12 production	1	1	LmjF.34.3120,	100.0	125.02	inf	0.00799857803066	0.0358556946202	1.0
GO:0046073	dTMP metabolic process	1	1	LmjF.06.0860,	100.0	125.02	inf	0.00799857803066	0.0358556946202	1.0
GO:0042113	B cell activation	1	1	LmjF.26.0210,	100.0	125.02	inf	0.00799857803066	0.0358556946202	1.0
GO:0046105	thymidine biosynthetic process	1	1	LmjF.06.0860,	100.0	125.02	inf	0.00799857803066	0.0358556946202	1.0
GO:0019852	L-ascorbic acid metabolic process	1	1	LmjF.17.1360,	100.0	125.02	inf	0.00799857803066	0.0358556946202	1.0
GO:0043457	regulation of cellular respiration	1	1	LmjF.28.0980,	100.0	125.02	inf	0.00799857803066	0.0358556946202	1.0
GO:0046083	adenine metabolic process	1	1	LmjF.35.2160,	100.0	125.02	inf	0.00799857803066	0.0358556946202	1.0
GO:1990570	GDP-mannose transmembrane transport	1	1	LmjF.34.3120,	100.0	125.02	inf	0.00799857803066	0.0358556946202	1.0
GO:0009176	pyrimidine deoxyribonucleoside monophosphate metabolic process	1	1	LmjF.06.0860,	100.0	125.02	inf	0.00799857803066	0.0358556946202	1.0
GO:1903715	regulation of aerobic respiration	1	1	LmjF.28.0980,	100.0	125.02	inf	0.00799857803066	0.0358556946202	1.0
GO:0001818	negative regulation of cytokine production	1	1	LmjF.34.3120,	100.0	125.02	inf	0.00799857803066	0.0358556946202	1.0
GO:0002082	regulation of oxidative phosphorylation	1	1	LmjF.28.0980,	100.0	125.02	inf	0.00799857803066	0.0358556946202	1.0
GO:1903578	regulation of ATP metabolic process	1	1	LmjF.28.0980,	100.0	125.02	inf	0.00799857803066	0.0358556946202	1.0
GO:0002577	regulation of antigen processing and presentation	1	1	LmjF.34.3120,	100.0	125.02	inf	0.00799857803066	0.0358556946202	1.0
GO:0002578	negative regulation of antigen processing and presentation	1	1	LmjF.34.3120,	100.0	125.02	inf	0.00799857803066	0.0358556946202	1.0
GO:0002683	negative regulation of immune system process	1	1	LmjF.34.3120,	100.0	125.02	inf	0.00799857803066	0.0358556946202	1.0
GO:0006146	adenine catabolic process	1	1	LmjF.35.2160,	100.0	125.02	inf	0.00799857803066	0.0358556946202	1.0
GO:1901336	lactone biosynthetic process	1	1	LmjF.17.1360,	100.0	125.02	inf	0.00799857803066	0.0358556946202	1.0
GO:1901334	lactone metabolic process	1	1	LmjF.17.1360,	100.0	125.02	inf	0.00799857803066	0.0358556946202	1.0
GO:0006231	dTMP biosynthetic process	1	1	LmjF.06.0860,	100.0	125.02	inf	0.00799857803066	0.0358556946202	1.0
GO:0090480	purine nucleotide-sugar transmembrane transport	1	1	LmjF.34.3120,	100.0	125.02	inf	0.00799857803066	0.0358556946202	1.0
GO:0006542	glutamine biosynthetic process	1	1	LmjF.06.0370,	100.0	125.02	inf	0.00799857803066	0.0358556946202	1.0
GO:0009177	pyrimidine deoxyribonucleoside monophosphate biosynthetic process	1	1	LmjF.06.0860,	100.0	125.02	inf	0.00799857803066	0.0358556946202	1.0
GO:0071569	protein ufmylation	1	1	LmjF.16.1065,	100.0	125.02	inf	0.00799857803066	0.0358556946202	1.0
GO:0046654	tetrahydrofolate biosynthetic process	1	1	LmjF.06.0860,	100.0	125.02	inf	0.00799857803066	0.0358556946202	1.0
GO:0009162	deoxyribonucleoside monophosphate metabolic process	1	1	LmjF.06.0860,	100.0	125.02	inf	0.00799857803066	0.0358556946202	1.0
GO:0009157	deoxyribonucleoside monophosphate biosynthetic process	1	1	LmjF.06.0860,	100.0	125.02	inf	0.00799857803066	0.0358556946202	1.0
GO:0052167	modulation by symbiont of host innate immune response	1	1	LmjF.26.0210,	100.0	125.02	inf	0.00799857803066	0.0358556946202	1.0
GO:0051241	negative regulation of multicellular organismal process	1	1	LmjF.34.3120,	100.0	125.02	inf	0.00799857803066	0.0358556946202	1.0
GO:0047484	regulation of response to osmotic stress	1	1	LmjF.34.3940,	100.0	125.02	inf	0.00799857803066	0.0358556946202	1.0
GO:0046649	lymphocyte activation	1	1	LmjF.26.0210,	100.0	125.02	inf	0.00799857803066	0.0358556946202	1.0
GO:0006907	pinocytosis	1	1	LmjF.35.4180,	100.0	125.02	inf	0.00799857803066	0.0358556946202	1.0
GO:1901137	carbohydrate derivative biosynthetic process	102	4	LmjF.06.0860,LmjF.06.1120,LmjF.21.0845,LmjF.23.0110,	3.9	4.9	5.46	0.00858431636661	0.038044129352	1.0
GO:0006807	nitrogen compound metabolic process	1420	19	LmjF.06.0370,LmjF.06.0860,LmjF.06.1120,LmjF.08.0450,LmjF.10.0480,LmjF.12.0280,LmjF.16.0590,LmjF.16.1065,LmjF.18.0150,LmjF.21.0845,LmjF.21.0850,LmjF.23.0110,LmjF.26.0210,LmjF.27.1620,LmjF.29.0820,LmjF.34.1040,LmjF.35.2160,LmjF.35.4770,LmjF.36.5370,	1.3	1.67	2.18	0.00919979312832	0.0403137002252	1.0
GO:0044237	cellular metabolic process	1539	20	LmjF.06.0370,LmjF.06.0860,LmjF.06.1120,LmjF.08.0450,LmjF.12.0280,LmjF.16.0590,LmjF.16.1065,LmjF.17.1360,LmjF.18.0150,LmjF.21.0845,LmjF.21.0850,LmjF.23.0110,LmjF.26.0210,LmjF.27.1620,LmjF.30.0120,LmjF.33.0830,LmjF.34.1040,LmjF.35.2160,LmjF.35.4770,LmjF.36.5370,	1.3	1.62	2.14	0.0100031681075	0.0433470617993	1.0
GO:0015931	nucleobase-containing compound transport	21	2	LmjF.11.0550,LmjF.34.3120,	9.5	11.91	13.62	0.0119286107678	0.0493213481629	1.0
GO:0044271	cellular nitrogen compound biosynthetic process	403	8	LmjF.06.0860,LmjF.12.0280,LmjF.16.0590,LmjF.21.0845,LmjF.21.0850,LmjF.23.0110,LmjF.27.1620,LmjF.35.2160,	2.0	2.48	2.84	0.0133208049548	0.0493213481629	1.0
GO:0072521	purine-containing compound metabolic process	64	3	LmjF.21.0845,LmjF.21.0850,LmjF.35.2160,	4.7	5.86	6.46	0.0141843590675	0.0493213481629	1.0
GO:0005996	monosaccharide metabolic process	23	2	LmjF.04.1160,LmjF.17.1360,	8.7	10.87	12.31	0.0142264730655	0.0493213481629	1.0
GO:0072329	monocarboxylic acid catabolic process	2	1	LmjF.33.0830,	50.0	62.51	126.82	0.0159345894065	0.0493213481629	1.0
GO:1901503	ether biosynthetic process	2	1	LmjF.30.0120,	50.0	62.51	126.82	0.0159345894065	0.0493213481629	1.0
GO:0046113	nucleobase catabolic process	2	1	LmjF.35.2160,	50.0	62.51	126.82	0.0159345894065	0.0493213481629	1.0
GO:0046120	deoxyribonucleoside biosynthetic process	2	1	LmjF.06.0860,	50.0	62.51	126.82	0.0159345894065	0.0493213481629	1.0
GO:0046125	pyrimidine deoxyribonucleoside metabolic process	2	1	LmjF.06.0860,	50.0	62.51	126.82	0.0159345894065	0.0493213481629	1.0
GO:0046126	pyrimidine deoxyribonucleoside biosynthetic process	2	1	LmjF.06.0860,	50.0	62.51	126.82	0.0159345894065	0.0493213481629	1.0
GO:0042116	macrophage activation	2	1	LmjF.26.0210,	50.0	62.51	126.82	0.0159345894065	0.0493213481629	1.0
GO:0046134	pyrimidine nucleoside biosynthetic process	2	1	LmjF.06.0860,	50.0	62.51	126.82	0.0159345894065	0.0493213481629	1.0
GO:0045321	leukocyte activation	2	1	LmjF.26.0210,	50.0	62.51	126.82	0.0159345894065	0.0493213481629	1.0
GO:0046385	deoxyribose phosphate biosynthetic process	2	1	LmjF.06.0860,	50.0	62.51	126.82	0.0159345894065	0.0493213481629	1.0
GO:0046504	glycerol ether biosynthetic process	2	1	LmjF.30.0120,	50.0	62.51	126.82	0.0159345894065	0.0493213481629	1.0
GO:0046485	ether lipid metabolic process	2	1	LmjF.30.0120,	50.0	62.51	126.82	0.0159345894065	0.0493213481629	1.0
GO:0001775	cell activation	2	1	LmjF.26.0210,	50.0	62.51	126.82	0.0159345894065	0.0493213481629	1.0
GO:0009062	fatty acid catabolic process	2	1	LmjF.33.0830,	50.0	62.51	126.82	0.0159345894065	0.0493213481629	1.0
GO:0009396	folic acid-containing compound biosynthetic process	2	1	LmjF.06.0860,	50.0	62.51	126.82	0.0159345894065	0.0493213481629	1.0
GO:0009265	2'-deoxyribonucleotide biosynthetic process	2	1	LmjF.06.0860,	50.0	62.51	126.82	0.0159345894065	0.0493213481629	1.0
GO:0009221	pyrimidine deoxyribonucleotide biosynthetic process	2	1	LmjF.06.0860,	50.0	62.51	126.82	0.0159345894065	0.0493213481629	1.0
GO:0009219	pyrimidine deoxyribonucleotide metabolic process	2	1	LmjF.06.0860,	50.0	62.51	126.82	0.0159345894065	0.0493213481629	1.0
GO:0009130	pyrimidine nucleoside monophosphate biosynthetic process	2	1	LmjF.06.0860,	50.0	62.51	126.82	0.0159345894065	0.0493213481629	1.0
GO:0015851	nucleobase transport	2	1	LmjF.11.0550,	50.0	62.51	126.82	0.0159345894065	0.0493213481629	1.0
GO:0009129	pyrimidine nucleoside monophosphate metabolic process	2	1	LmjF.06.0860,	50.0	62.51	126.82	0.0159345894065	0.0493213481629	1.0
GO:0009120	deoxyribonucleoside metabolic process	2	1	LmjF.06.0860,	50.0	62.51	126.82	0.0159345894065	0.0493213481629	1.0
GO:0019692	deoxyribose phosphate metabolic process	2	1	LmjF.06.0860,	50.0	62.51	126.82	0.0159345894065	0.0493213481629	1.0
GO:0030162	regulation of proteolysis	2	1	LmjF.24.1770,	50.0	62.51	126.82	0.0159345894065	0.0493213481629	1.0
GO:0006635	fatty acid beta-oxidation	2	1	LmjF.33.0830,	50.0	62.51	126.82	0.0159345894065	0.0493213481629	1.0
GO:0008611	ether lipid biosynthetic process	2	1	LmjF.30.0120,	50.0	62.51	126.82	0.0159345894065	0.0493213481629	1.0
GO:0009394	2'-deoxyribonucleotide metabolic process	2	1	LmjF.06.0860,	50.0	62.51	126.82	0.0159345894065	0.0493213481629	1.0
GO:0001817	regulation of cytokine production	2	1	LmjF.34.3120,	50.0	62.51	126.82	0.0159345894065	0.0493213481629	1.0
GO:0002274	myeloid leukocyte activation	2	1	LmjF.26.0210,	50.0	62.51	126.82	0.0159345894065	0.0493213481629	1.0
GO:0006144	purine nucleobase metabolic process	2	1	LmjF.35.2160,	50.0	62.51	126.82	0.0159345894065	0.0493213481629	1.0
GO:0006145	purine nucleobase catabolic process	2	1	LmjF.35.2160,	50.0	62.51	126.82	0.0159345894065	0.0493213481629	1.0
GO:0006213	pyrimidine nucleoside metabolic process	2	1	LmjF.06.0860,	50.0	62.51	126.82	0.0159345894065	0.0493213481629	1.0
GO:0048583	regulation of response to stimulus	26	2	LmjF.10.0480,LmjF.34.3940,	7.7	9.62	10.77	0.0180002329619	0.0552763059461	1.0
GO:1901360	organic cyclic compound metabolic process	602	10	LmjF.06.0860,LmjF.16.0590,LmjF.17.1360,LmjF.21.0845,LmjF.21.0850,LmjF.23.0110,LmjF.26.0210,LmjF.34.1040,LmjF.35.2160,LmjF.36.2380,	1.7	2.08	2.41	0.0182746761598	0.0556806539245	1.0
GO:0008652	cellular amino acid biosynthetic process	27	2	LmjF.06.0370,LmjF.16.0590,	7.4	9.26	10.34	0.0193423952539	0.0580271857617	1.0
GO:1901607	alpha-amino acid biosynthetic process	27	2	LmjF.06.0370,LmjF.16.0590,	7.4	9.26	10.34	0.0193423952539	0.0580271857617	1.0
GO:0006470	protein dephosphorylation	28	2	LmjF.18.0150,LmjF.36.5370,	7.1	8.93	9.94	0.020725474991	0.05876784731	1.0
GO:0071705	nitrogen compound transport	133	4	LmjF.11.0550,LmjF.34.3120,LmjF.35.4180,LmjF.36.5850,	3.0	3.76	4.12	0.0210432865104	0.05876784731	1.0
GO:0019752	carboxylic acid metabolic process	138	4	LmjF.06.0370,LmjF.16.0590,LmjF.17.1360,LmjF.33.0830,	2.9	3.62	3.97	0.0237384838724	0.05876784731	1.0
GO:1904659	glucose transmembrane transport	3	1	LmjF.36.6300,	33.3	41.67	63.4	0.0238085124999	0.05876784731	1.0
GO:0009267	cellular response to starvation	3	1	LmjF.34.3940,	33.3	41.67	63.4	0.0238085124999	0.05876784731	1.0
GO:0006662	glycerol ether metabolic process	3	1	LmjF.30.0120,	33.3	41.67	63.4	0.0238085124999	0.05876784731	1.0
GO:0080134	regulation of response to stress	3	1	LmjF.34.3940,	33.3	41.67	63.4	0.0238085124999	0.05876784731	1.0
GO:0051239	regulation of multicellular organismal process	3	1	LmjF.34.3120,	33.3	41.67	63.4	0.0238085124999	0.05876784731	1.0
GO:0006465	signal peptide processing	3	1	LmjF.08.0450,	33.3	41.67	63.4	0.0238085124999	0.05876784731	1.0
GO:0008645	hexose transmembrane transport	3	1	LmjF.36.6300,	33.3	41.67	63.4	0.0238085124999	0.05876784731	1.0
GO:0009298	GDP-mannose biosynthetic process	3	1	LmjF.23.0110,	33.3	41.67	63.4	0.0238085124999	0.05876784731	1.0
GO:0071496	cellular response to external stimulus	3	1	LmjF.34.3940,	33.3	41.67	63.4	0.0238085124999	0.05876784731	1.0
GO:0006730	one-carbon metabolic process	3	1	LmjF.06.0860,	33.3	41.67	63.4	0.0238085124999	0.05876784731	1.0
GO:0046653	tetrahydrofolate metabolic process	3	1	LmjF.06.0860,	33.3	41.67	63.4	0.0238085124999	0.05876784731	1.0
GO:1905515	non-motile cilium assembly	3	1	LmjF.35.4180,	33.3	41.67	63.4	0.0238085124999	0.05876784731	1.0
GO:0034440	lipid oxidation	3	1	LmjF.33.0830,	33.3	41.67	63.4	0.0238085124999	0.05876784731	1.0
GO:0009991	response to extracellular stimulus	3	1	LmjF.34.3940,	33.3	41.67	63.4	0.0238085124999	0.05876784731	1.0
GO:0034605	cellular response to heat	3	1	LmjF.17.0870,	33.3	41.67	63.4	0.0238085124999	0.05876784731	1.0
GO:0031669	cellular response to nutrient levels	3	1	LmjF.34.3940,	33.3	41.67	63.4	0.0238085124999	0.05876784731	1.0
GO:0031668	cellular response to extracellular stimulus	3	1	LmjF.34.3940,	33.3	41.67	63.4	0.0238085124999	0.05876784731	1.0
GO:0042594	response to starvation	3	1	LmjF.34.3940,	33.3	41.67	63.4	0.0238085124999	0.05876784731	1.0
GO:0031667	response to nutrient levels	3	1	LmjF.34.3940,	33.3	41.67	63.4	0.0238085124999	0.05876784731	1.0
GO:0019673	GDP-mannose metabolic process	3	1	LmjF.23.0110,	33.3	41.67	63.4	0.0238085124999	0.05876784731	1.0
GO:0019395	fatty acid oxidation	3	1	LmjF.33.0830,	33.3	41.67	63.4	0.0238085124999	0.05876784731	1.0
GO:0018904	ether metabolic process	3	1	LmjF.30.0120,	33.3	41.67	63.4	0.0238085124999	0.05876784731	1.0
GO:0034219	carbohydrate transmembrane transport	3	1	LmjF.36.6300,	33.3	41.67	63.4	0.0238085124999	0.05876784731	1.0
GO:0015780	nucleotide-sugar transmembrane transport	3	1	LmjF.34.3120,	33.3	41.67	63.4	0.0238085124999	0.05876784731	1.0
GO:0015749	monosaccharide transmembrane transport	3	1	LmjF.36.6300,	33.3	41.67	63.4	0.0238085124999	0.05876784731	1.0
GO:0043436	oxoacid metabolic process	140	4	LmjF.06.0370,LmjF.16.0590,LmjF.17.1360,LmjF.33.0830,	2.9	3.57	3.91	0.0248730446552	0.0610093548148	1.0
GO:0006082	organic acid metabolic process	142	4	LmjF.06.0370,LmjF.16.0590,LmjF.17.1360,LmjF.33.0830,	2.8	3.52	3.85	0.0260401951855	0.0634729757646	1.0
GO:0072523	purine-containing compound catabolic process	4	1	LmjF.35.2160,	25.0	31.26	42.26	0.0316208221099	0.0655963862918	1.0
GO:0075130	modulation by symbiont of host protein kinase-mediated signal transduction	4	1	LmjF.10.0480,	25.0	31.26	42.26	0.0316208221099	0.0655963862918	1.0
GO:0006595	polyamine metabolic process	4	1	LmjF.12.0280,	25.0	31.26	42.26	0.0316208221099	0.0655963862918	1.0
GO:0006526	arginine biosynthetic process	4	1	LmjF.16.0590,	25.0	31.26	42.26	0.0316208221099	0.0655963862918	1.0
GO:0098534	centriole assembly	4	1	LmjF.34.2390,	25.0	31.26	42.26	0.0316208221099	0.0655963862918	1.0
GO:0042559	pteridine-containing compound biosynthetic process	4	1	LmjF.06.0860,	25.0	31.26	42.26	0.0316208221099	0.0655963862918	1.0
GO:0042364	water-soluble vitamin biosynthetic process	4	1	LmjF.17.1360,	25.0	31.26	42.26	0.0316208221099	0.0655963862918	1.0
GO:0006207	'de novo' pyrimidine nucleobase biosynthetic process	4	1	LmjF.16.0590,	25.0	31.26	42.26	0.0316208221099	0.0655963862918	1.0
GO:0006206	pyrimidine nucleobase metabolic process	4	1	LmjF.16.0590,	25.0	31.26	42.26	0.0316208221099	0.0655963862918	1.0
GO:0009263	deoxyribonucleotide biosynthetic process	4	1	LmjF.06.0860,	25.0	31.26	42.26	0.0316208221099	0.0655963862918	1.0
GO:0035821	modulation of process of other organism	4	1	LmjF.10.0480,	25.0	31.26	42.26	0.0316208221099	0.0655963862918	1.0
GO:0010749	regulation of nitric oxide mediated signal transduction	4	1	LmjF.10.0480,	25.0	31.26	42.26	0.0316208221099	0.0655963862918	1.0
GO:0034599	cellular response to oxidative stress	4	1	LmjF.17.0870,	25.0	31.26	42.26	0.0316208221099	0.0655963862918	1.0
GO:0046112	nucleobase biosynthetic process	4	1	LmjF.16.0590,	25.0	31.26	42.26	0.0316208221099	0.0655963862918	1.0
GO:0006760	folic acid-containing compound metabolic process	4	1	LmjF.06.0860,	25.0	31.26	42.26	0.0316208221099	0.0655963862918	1.0
GO:0006596	polyamine biosynthetic process	4	1	LmjF.12.0280,	25.0	31.26	42.26	0.0316208221099	0.0655963862918	1.0
GO:0006767	water-soluble vitamin metabolic process	4	1	LmjF.17.1360,	25.0	31.26	42.26	0.0316208221099	0.0655963862918	1.0
GO:0009110	vitamin biosynthetic process	4	1	LmjF.17.1360,	25.0	31.26	42.26	0.0316208221099	0.0655963862918	1.0
GO:0044501	modulation of signal transduction in other organism	4	1	LmjF.10.0480,	25.0	31.26	42.26	0.0316208221099	0.0655963862918	1.0
GO:0044081	modulation by symbiont of host nitric oxide-mediated signal transduction	4	1	LmjF.10.0480,	25.0	31.26	42.26	0.0316208221099	0.0655963862918	1.0
GO:0051298	centrosome duplication	4	1	LmjF.34.2390,	25.0	31.26	42.26	0.0316208221099	0.0655963862918	1.0
GO:0044068	modulation by symbiont of host cellular process	4	1	LmjF.10.0480,	25.0	31.26	42.26	0.0316208221099	0.0655963862918	1.0
GO:0052027	modulation by symbiont of host signal transduction pathway	4	1	LmjF.10.0480,	25.0	31.26	42.26	0.0316208221099	0.0655963862918	1.0
GO:0044003	modulation by symbiont of host process	4	1	LmjF.10.0480,	25.0	31.26	42.26	0.0316208221099	0.0655963862918	1.0
GO:0008643	carbohydrate transport	4	1	LmjF.36.6300,	25.0	31.26	42.26	0.0316208221099	0.0655963862918	1.0
GO:0007098	centrosome cycle	4	1	LmjF.34.2390,	25.0	31.26	42.26	0.0316208221099	0.0655963862918	1.0
GO:0007099	centriole replication	4	1	LmjF.34.2390,	25.0	31.26	42.26	0.0316208221099	0.0655963862918	1.0
GO:0019856	pyrimidine nucleobase biosynthetic process	4	1	LmjF.16.0590,	25.0	31.26	42.26	0.0316208221099	0.0655963862918	1.0
GO:0005975	carbohydrate metabolic process	91	3	LmjF.04.1160,LmjF.17.1360,LmjF.23.0110,	3.3	4.12	4.46	0.035642490276	0.0735479958076	1.0
GO:0006629	lipid metabolic process	159	4	LmjF.06.1120,LmjF.30.0120,LmjF.33.0830,LmjF.36.2380,	2.5	3.15	3.42	0.0372996708325	0.0765624822351	1.0
GO:0044242	cellular lipid catabolic process	5	1	LmjF.33.0830,	20.0	25.0	31.69	0.0393719894888	0.0767753795032	1.0
GO:0033572	transferrin transport	5	1	LmjF.35.4180,	20.0	25.0	31.69	0.0393719894888	0.0767753795032	1.0
GO:0009262	deoxyribonucleotide metabolic process	5	1	LmjF.06.0860,	20.0	25.0	31.69	0.0393719894888	0.0767753795032	1.0
GO:1901642	nucleoside transmembrane transport	5	1	LmjF.11.0550,	20.0	25.0	31.69	0.0393719894888	0.0767753795032	1.0
GO:0015858	nucleoside transport	5	1	LmjF.11.0550,	20.0	25.0	31.69	0.0393719894888	0.0767753795032	1.0
GO:0042398	cellular modified amino acid biosynthetic process	5	1	LmjF.06.0860,	20.0	25.0	31.69	0.0393719894888	0.0767753795032	1.0
GO:0006525	arginine metabolic process	5	1	LmjF.16.0590,	20.0	25.0	31.69	0.0393719894888	0.0767753795032	1.0
GO:0097384	cellular lipid biosynthetic process	5	1	LmjF.30.0120,	20.0	25.0	31.69	0.0393719894888	0.0767753795032	1.0
GO:0006766	vitamin metabolic process	5	1	LmjF.17.1360,	20.0	25.0	31.69	0.0393719894888	0.0767753795032	1.0
GO:0002682	regulation of immune system process	5	1	LmjF.34.3120,	20.0	25.0	31.69	0.0393719894888	0.0767753795032	1.0
GO:0046483	heterocycle metabolic process	588	9	LmjF.06.0860,LmjF.16.0590,LmjF.17.1360,LmjF.21.0845,LmjF.21.0850,LmjF.23.0110,LmjF.26.0210,LmjF.34.1040,LmjF.35.2160,	1.5	1.91	2.16	0.0402123632163	0.0780239883301	1.0
GO:0033554	cellular response to stress	97	3	LmjF.17.0870,LmjF.26.0210,LmjF.34.3940,	3.1	3.87	4.17	0.0418576592764	0.0804161926985	1.0
GO:0008610	lipid biosynthetic process	97	3	LmjF.06.1120,LmjF.30.0120,LmjF.36.2380,	3.1	3.87	4.17	0.0418576592764	0.0804161926985	1.0
GO:0022610	biological adhesion	6	1	LmjF.10.0480,	16.7	20.84	25.35	0.0470624823681	0.0878199431749	1.0
GO:0002376	immune system process	6	1	LmjF.26.0210,	16.7	20.84	25.35	0.0470624823681	0.0878199431749	1.0
GO:0007155	cell adhesion	6	1	LmjF.10.0480,	16.7	20.84	25.35	0.0470624823681	0.0878199431749	1.0
GO:0062197	cellular response to chemical stress	6	1	LmjF.17.0870,	16.7	20.84	25.35	0.0470624823681	0.0878199431749	1.0
GO:0008219	cell death	6	1	LmjF.29.0820,	16.7	20.84	25.35	0.0470624823681	0.0878199431749	1.0
GO:0031023	microtubule organizing center organization	6	1	LmjF.34.2390,	16.7	20.84	25.35	0.0470624823681	0.0878199431749	1.0
GO:0016311	dephosphorylation	45	2	LmjF.18.0150,LmjF.36.5370,	4.4	5.56	5.99	0.0498417785691	0.0921246144168	1.0
GO:1901605	alpha-amino acid metabolic process	45	2	LmjF.06.0370,LmjF.16.0590,	4.4	5.56	5.99	0.0498417785691	0.0921246144168	1.0

## Sheet: GO_Cellular Component
ID	Name	Bgd count	Result count	Result gene list	Pct of bgd	Fold enrichment	Odds ratio	P-value	Benjamini	Bonferroni
GO:0020015	glycosome	127	7	LmjF.04.1160,LmjF.17.1360,LmjF.21.0845,LmjF.21.0850,LmjF.23.0110,LmjF.30.0120,LmjF.35.2160,	5.5	6.89	8.38	5.62679e+06	0.00212708750753	0.00523291641351
GO:0005777	peroxisome	131	7	LmjF.04.1160,LmjF.17.1360,LmjF.21.0845,LmjF.21.0850,LmjF.23.0110,LmjF.30.0120,LmjF.35.2160,	5.3	6.68	8.11	6.86157e+06	0.00212708750753	0.0063812625226
GO:0042579	microbody	131	7	LmjF.04.1160,LmjF.17.1360,LmjF.21.0845,LmjF.21.0850,LmjF.23.0110,LmjF.30.0120,LmjF.35.2160,	5.3	6.68	8.11	6.86157e+06	0.00212708750753	0.0063812625226
GO:0097165	nuclear stress granule	3	2	LmjF.27.1620,LmjF.32.0400,	66.7	83.35	259.53	0.000186743219732	0.00434177985876	0.017367119435
GO:0020022	acidocalcisome	30	3	LmjF.17.1360,LmjF.21.0845,LmjF.21.0850,	10.0	12.5	14.69	0.0016696456201	0.0310554085339	0.155277042669
GO:0010494	cytoplasmic stress granule	24	2	LmjF.27.1620,LmjF.32.0400,	8.3	10.42	11.75	0.0154415411452	0.179884275861	1.0
GO:0005813	centrosome	2	1	LmjF.34.2390,	50.0	62.51	126.82	0.0159345894065	0.179884275861	1.0
GO:0044444	obsolete cytoplasmic part	777	12	LmjF.06.0860,LmjF.08.0450,LmjF.16.1065,LmjF.17.0870,LmjF.21.0410,LmjF.23.1210,LmjF.24.1770,LmjF.26.0210,LmjF.29.2780,LmjF.33.0830,LmjF.34.3120,LmjF.34.3940,	1.5	1.93	2.29	0.0162945234057	0.179884275861	1.0
GO:0036464	cytoplasmic ribonucleoprotein granule	27	2	LmjF.27.1620,LmjF.32.0400,	7.4	9.26	10.34	0.0193423952539	0.179884275861	1.0
GO:0035770	ribonucleoprotein granule	27	2	LmjF.27.1620,LmjF.32.0400,	7.4	9.26	10.34	0.0193423952539	0.179884275861	1.0
GO:0016020	membrane	619	10	LmjF.06.0080,LmjF.06.0310,LmjF.06.1120,LmjF.08.0450,LmjF.10.0480,LmjF.11.0550,LmjF.17.1360,LmjF.28.0980,LmjF.35.4180,LmjF.36.6300,	1.6	2.02	2.33	0.0218403676257	0.183079751123	1.0
GO:0043231	intracellular membrane-bounded organelle	2405	26	LmjF.04.0580,LmjF.04.1160,LmjF.06.0860,LmjF.06.1120,LmjF.08.0450,LmjF.16.1065,LmjF.17.1360,LmjF.18.0150,LmjF.21.0410,LmjF.21.0845,LmjF.21.0850,LmjF.23.0110,LmjF.23.1210,LmjF.24.1770,LmjF.26.0210,LmjF.27.1620,LmjF.28.0980,LmjF.28.2820,LmjF.29.2780,LmjF.30.0120,LmjF.32.0400,LmjF.33.0830,LmjF.34.3120,LmjF.34.4000,LmjF.35.2160,LmjF.35.4180,	1.1	1.35	1.84	0.0296895966193	0.183079751123	1.0
GO:0042025	host cell nucleus	4	1	LmjF.10.0480,	25.0	31.26	42.26	0.0316208221099	0.183079751123	1.0
GO:0033647	host intracellular organelle	4	1	LmjF.10.0480,	25.0	31.26	42.26	0.0316208221099	0.183079751123	1.0
GO:0033648	host intracellular membrane-bounded organelle	4	1	LmjF.10.0480,	25.0	31.26	42.26	0.0316208221099	0.183079751123	1.0
GO:0034399	nuclear periphery	4	1	LmjF.32.0400,	25.0	31.26	42.26	0.0316208221099	0.183079751123	1.0
GO:0033646	host intracellular part	5	1	LmjF.10.0480,	20.0	25.0	31.69	0.0393719894888	0.183079751123	1.0
GO:0033643	host cell part	5	1	LmjF.10.0480,	20.0	25.0	31.69	0.0393719894888	0.183079751123	1.0
GO:0043656	host intracellular region	5	1	LmjF.10.0480,	20.0	25.0	31.69	0.0393719894888	0.183079751123	1.0
GO:0000932	P-body	5	1	LmjF.27.1620,	20.0	25.0	31.69	0.0393719894888	0.183079751123	1.0
GO:0018995	host cellular component	6	1	LmjF.10.0480,	16.7	20.84	25.35	0.0470624823681	0.198945948192	1.0
GO:0043657	host cell	6	1	LmjF.10.0480,	16.7	20.84	25.35	0.0470624823681	0.198945948192	1.0

## Sheet: GO_Molecular Function
ID	Name	Bgd count	Result count	Result gene list	Pct of bgd	Fold enrichment	Odds ratio	P-value	Benjamini	Bonferroni
GO:0016763	pentosyltransferase activity	11	3	LmjF.21.0845,LmjF.21.0850,LmjF.26.0210,	27.3	34.1	49.76	7.54654e+06	0.0103953725651	0.0126027277435
GO:0106130	purine phosphoribosyltransferase activity	3	2	LmjF.21.0845,LmjF.21.0850,	66.7	83.35	259.53	0.000186743219732	0.0103953725651	0.0311861176952
GO:0004422	hypoxanthine phosphoribosyltransferase activity	3	2	LmjF.21.0845,LmjF.21.0850,	66.7	83.35	259.53	0.000186743219732	0.0103953725651	0.0311861176952
GO:0070403	NAD+ binding	4	2	LmjF.23.1210,LmjF.26.0210,	50.0	62.51	129.74	0.000371583669372	0.0155136181963	0.0620544727851
GO:0071949	FAD binding	7	2	LmjF.17.1360,LmjF.30.0120,	28.6	35.72	51.87	0.00128078668085	0.0351516455558	0.213891375702
GO:0016757	glycosyltransferase activity	37	3	LmjF.21.0845,LmjF.21.0850,LmjF.26.0210,	8.1	10.14	11.65	0.00307302607985	0.0351516455558	0.513195355336
GO:0010181	FMN binding	12	2	LmjF.17.1360,LmjF.33.0830,	16.7	20.84	25.91	0.00392413975752	0.0351516455558	0.655331339507
GO:1901505	carbohydrate derivative transmembrane transporter activity	13	2	LmjF.11.0550,LmjF.34.3120,	15.4	19.23	23.55	0.00461410185369	0.0351516455558	0.770555009565
GO:0015932	nucleobase-containing compound transmembrane transporter activity	13	2	LmjF.11.0550,LmjF.34.3120,	15.4	19.23	23.55	0.00461410185369	0.0351516455558	0.770555009565
GO:0016765	transferase activity, transferring alkyl or aryl (other than methyl) groups	16	2	LmjF.04.0580,LmjF.30.0120,	12.5	15.63	18.5	0.00699128280759	0.0351516455558	1.0
GO:0003824	catalytic activity	1833	23	LmjF.04.0580,LmjF.04.1160,LmjF.06.0370,LmjF.06.0860,LmjF.08.0450,LmjF.10.0480,LmjF.12.0280,LmjF.16.0590,LmjF.17.1360,LmjF.18.0150,LmjF.21.0845,LmjF.21.0850,LmjF.23.0110,LmjF.26.0210,LmjF.29.0820,LmjF.30.0120,LmjF.32.0400,LmjF.33.0830,LmjF.34.3940,LmjF.35.2160,LmjF.35.4770,LmjF.36.2380,LmjF.36.5370,	1.3	1.57	2.18	0.00740898468027	0.0351516455558	1.0
GO:0051287	NAD binding	17	2	LmjF.23.1210,LmjF.26.0210,	11.8	14.71	17.26	0.00788335704217	0.0351516455558	1.0
GO:0008905	mannose-phosphate guanylyltransferase activity	1	1	LmjF.23.0110,	100.0	125.02	inf	0.00799857803066	0.0351516455558	1.0
GO:0008928	mannose-1-phosphate guanylyltransferase (GDP) activity	1	1	LmjF.23.0110,	100.0	125.02	inf	0.00799857803066	0.0351516455558	1.0
GO:0019203	carbohydrate phosphatase activity	1	1	LmjF.04.1160,	100.0	125.02	inf	0.00799857803066	0.0351516455558	1.0
GO:0017136	NAD-dependent histone deacetylase activity	1	1	LmjF.26.0210,	100.0	125.02	inf	0.00799857803066	0.0351516455558	1.0
GO:0008670	2,4-dienoyl-CoA reductase (NADPH) activity	1	1	LmjF.33.0830,	100.0	125.02	inf	0.00799857803066	0.0351516455558	1.0
GO:0034979	NAD-dependent protein deacetylase activity	1	1	LmjF.26.0210,	100.0	125.02	inf	0.00799857803066	0.0351516455558	1.0
GO:0042083	5,10-methylenetetrahydrofolate-dependent methyltransferase activity	1	1	LmjF.06.0860,	100.0	125.02	inf	0.00799857803066	0.0351516455558	1.0
GO:0042132	fructose 1,6-bisphosphate 1-phosphatase activity	1	1	LmjF.04.1160,	100.0	125.02	inf	0.00799857803066	0.0351516455558	1.0
GO:0042903	tubulin deacetylase activity	1	1	LmjF.26.0210,	100.0	125.02	inf	0.00799857803066	0.0351516455558	1.0
GO:0050024	L-galactonolactone oxidase activity	1	1	LmjF.17.1360,	100.0	125.02	inf	0.00799857803066	0.0351516455558	1.0
GO:0050105	L-gulonolactone oxidase activity	1	1	LmjF.17.1360,	100.0	125.02	inf	0.00799857803066	0.0351516455558	1.0
GO:0050308	sugar-phosphatase activity	1	1	LmjF.04.1160,	100.0	125.02	inf	0.00799857803066	0.0351516455558	1.0
GO:0016899	oxidoreductase activity, acting on the CH-OH group of donors, oxygen as acceptor	1	1	LmjF.17.1360,	100.0	125.02	inf	0.00799857803066	0.0351516455558	1.0
GO:0008609	alkylglycerone-phosphate synthase activity	1	1	LmjF.30.0120,	100.0	125.02	inf	0.00799857803066	0.0351516455558	1.0
GO:0000034	adenine deaminase activity	1	1	LmjF.35.2160,	100.0	125.02	inf	0.00799857803066	0.0351516455558	1.0
GO:0004799	thymidylate synthase activity	1	1	LmjF.06.0860,	100.0	125.02	inf	0.00799857803066	0.0351516455558	1.0
GO:0000310	xanthine phosphoribosyltransferase activity	1	1	LmjF.21.0850,	100.0	125.02	inf	0.00799857803066	0.0351516455558	1.0
GO:0004475	mannose-1-phosphate guanylyltransferase activity	1	1	LmjF.23.0110,	100.0	125.02	inf	0.00799857803066	0.0351516455558	1.0
GO:0004586	ornithine decarboxylase activity	1	1	LmjF.12.0280,	100.0	125.02	inf	0.00799857803066	0.0351516455558	1.0
GO:0002020	protease binding	1	1	LmjF.24.1770,	100.0	125.02	inf	0.00799857803066	0.0351516455558	1.0
GO:0003885	D-arabinono-1,4-lactone oxidase activity	1	1	LmjF.17.1360,	100.0	125.02	inf	0.00799857803066	0.0351516455558	1.0
GO:0004356	glutamate-ammonia ligase activity	1	1	LmjF.06.0370,	100.0	125.02	inf	0.00799857803066	0.0351516455558	1.0
GO:0003956	NAD(P)+-protein-arginine ADP-ribosyltransferase activity	1	1	LmjF.26.0210,	100.0	125.02	inf	0.00799857803066	0.0351516455558	1.0
GO:0004146	dihydrofolate reductase activity	1	1	LmjF.06.0860,	100.0	125.02	inf	0.00799857803066	0.0351516455558	1.0
GO:0004088	carbamoyl-phosphate synthase (glutamine-hydrolyzing) activity	1	1	LmjF.16.0590,	100.0	125.02	inf	0.00799857803066	0.0351516455558	1.0
GO:0004766	spermidine synthase activity	1	1	LmjF.04.0580,	100.0	125.02	inf	0.00799857803066	0.0351516455558	1.0
GO:0016879	ligase activity, forming carbon-nitrogen bonds	19	2	LmjF.06.0370,LmjF.16.0590,	10.5	13.16	15.22	0.00981217331154	0.0420162293084	1.0
GO:0016810	hydrolase activity, acting on carbon-nitrogen (but not peptide) bonds	22	2	LmjF.26.0210,LmjF.35.2160,	9.1	11.37	12.93	0.0130552454932	0.0543076822629	1.0
GO:0016791	phosphatase activity	64	3	LmjF.04.1160,LmjF.18.0150,LmjF.36.5370,	4.7	5.86	6.46	0.0141843590675	0.0543076822629	1.0
GO:0016211	ammonia ligase activity	2	1	LmjF.06.0370,	50.0	62.51	126.82	0.0159345894065	0.0543076822629	1.0
GO:0016018	cyclosporin A binding	2	1	LmjF.35.4770,	50.0	62.51	126.82	0.0159345894065	0.0543076822629	1.0
GO:0015205	nucleobase transmembrane transporter activity	2	1	LmjF.11.0550,	50.0	62.51	126.82	0.0159345894065	0.0543076822629	1.0
GO:0004055	argininosuccinate synthase activity	2	1	LmjF.16.0590,	50.0	62.51	126.82	0.0159345894065	0.0543076822629	1.0
GO:0003950	NAD+ ADP-ribosyltransferase activity	2	1	LmjF.26.0210,	50.0	62.51	126.82	0.0159345894065	0.0543076822629	1.0
GO:0005458	GDP-mannose transmembrane transporter activity	2	1	LmjF.34.3120,	50.0	62.51	126.82	0.0159345894065	0.0543076822629	1.0
GO:0036080	purine nucleotide-sugar transmembrane transporter activity	2	1	LmjF.34.3120,	50.0	62.51	126.82	0.0159345894065	0.0543076822629	1.0
GO:0016880	acid-ammonia (or amide) ligase activity	2	1	LmjF.06.0370,	50.0	62.51	126.82	0.0159345894065	0.0543076822629	1.0
GO:0016627	oxidoreductase activity, acting on the CH-CH group of donors	25	2	LmjF.17.1360,LmjF.33.0830,	8.0	10.0	11.24	0.0166997061088	0.0557770184035	1.0
GO:0050660	flavin adenine dinucleotide binding	29	2	LmjF.17.1360,LmjF.30.0120,	6.9	8.62	9.57	0.0221487625563	0.0651806817622	1.0
GO:0005354	galactose transmembrane transporter activity	3	1	LmjF.36.6300,	33.3	41.67	63.4	0.0238085124999	0.0651806817622	1.0
GO:0051119	sugar transmembrane transporter activity	3	1	LmjF.36.6300,	33.3	41.67	63.4	0.0238085124999	0.0651806817622	1.0
GO:0070568	guanylyltransferase activity	3	1	LmjF.23.0110,	33.3	41.67	63.4	0.0238085124999	0.0651806817622	1.0
GO:0005355	glucose transmembrane transporter activity	3	1	LmjF.36.6300,	33.3	41.67	63.4	0.0238085124999	0.0651806817622	1.0
GO:0016634	oxidoreductase activity, acting on the CH-CH group of donors, oxygen as acceptor	3	1	LmjF.17.1360,	33.3	41.67	63.4	0.0238085124999	0.0651806817622	1.0
GO:0005353	fructose transmembrane transporter activity	3	1	LmjF.36.6300,	33.3	41.67	63.4	0.0238085124999	0.0651806817622	1.0
GO:0016628	oxidoreductase activity, acting on the CH-CH group of donors, NAD or NADP as acceptor	3	1	LmjF.33.0830,	33.3	41.67	63.4	0.0238085124999	0.0651806817622	1.0
GO:0015578	mannose transmembrane transporter activity	3	1	LmjF.36.6300,	33.3	41.67	63.4	0.0238085124999	0.0651806817622	1.0
GO:0015149	hexose transmembrane transporter activity	3	1	LmjF.36.6300,	33.3	41.67	63.4	0.0238085124999	0.0651806817622	1.0
GO:0015145	monosaccharide transmembrane transporter activity	3	1	LmjF.36.6300,	33.3	41.67	63.4	0.0238085124999	0.0651806817622	1.0
GO:0042578	phosphoric ester hydrolase activity	81	3	LmjF.04.1160,LmjF.18.0150,LmjF.36.5370,	3.7	4.63	5.04	0.0264462235105	0.0712341826816	1.0
GO:0004407	histone deacetylase activity	4	1	LmjF.26.0210,	25.0	31.26	42.26	0.0316208221099	0.0713605039507	1.0
GO:0072542	protein phosphatase activator activity	4	1	LmjF.10.0480,	25.0	31.26	42.26	0.0316208221099	0.0713605039507	1.0
GO:0008160	protein tyrosine phosphatase activator activity	4	1	LmjF.10.0480,	25.0	31.26	42.26	0.0316208221099	0.0713605039507	1.0
GO:0000340	RNA 7-methylguanosine cap binding	4	1	LmjF.27.1620,	25.0	31.26	42.26	0.0316208221099	0.0713605039507	1.0
GO:0061135	endopeptidase regulator activity	4	1	LmjF.24.1770,	25.0	31.26	42.26	0.0316208221099	0.0713605039507	1.0
GO:0000342	RNA cap 4 binding	4	1	LmjF.27.1620,	25.0	31.26	42.26	0.0316208221099	0.0713605039507	1.0
GO:0005338	nucleotide-sugar transmembrane transporter activity	4	1	LmjF.34.3120,	25.0	31.26	42.26	0.0316208221099	0.0713605039507	1.0
GO:0004866	endopeptidase inhibitor activity	4	1	LmjF.24.1770,	25.0	31.26	42.26	0.0316208221099	0.0713605039507	1.0
GO:0016884	carbon-nitrogen ligase activity, with glutamine as amido-N-donor	4	1	LmjF.16.0590,	25.0	31.26	42.26	0.0316208221099	0.0713605039507	1.0
GO:0015144	carbohydrate transmembrane transporter activity	4	1	LmjF.36.6300,	25.0	31.26	42.26	0.0316208221099	0.0713605039507	1.0
GO:0033558	protein deacetylase activity	4	1	LmjF.26.0210,	25.0	31.26	42.26	0.0316208221099	0.0713605039507	1.0
GO:0030414	peptidase inhibitor activity	4	1	LmjF.24.1770,	25.0	31.26	42.26	0.0316208221099	0.0713605039507	1.0
GO:0003674	molecular function	3595	35	LmjF.04.0580,LmjF.04.1160,LmjF.06.0080,LmjF.06.0370,LmjF.06.0860,LmjF.08.0450,LmjF.10.0480,LmjF.11.0550,LmjF.12.0280,LmjF.16.0590,LmjF.17.1360,LmjF.18.0150,LmjF.19.0680,LmjF.21.0410,LmjF.21.0845,LmjF.21.0850,LmjF.23.0110,LmjF.23.1210,LmjF.24.1770,LmjF.26.0210,LmjF.27.1620,LmjF.29.0820,LmjF.29.2390,LmjF.30.0120,LmjF.32.0400,LmjF.33.0830,LmjF.34.2390,LmjF.34.3120,LmjF.34.3940,LmjF.35.2160,LmjF.35.4…	1.0	1.22	1.99	0.0333836075424	0.0743341661277	1.0
GO:0004721	phosphoprotein phosphatase activity	39	2	LmjF.18.0150,LmjF.36.5370,	5.1	6.41	6.97	0.0384427763374	0.0811743486992	1.0
GO:0005337	nucleoside transmembrane transporter activity	5	1	LmjF.11.0550,	20.0	25.0	31.69	0.0393719894888	0.0811743486992	1.0
GO:0061134	peptidase regulator activity	5	1	LmjF.24.1770,	20.0	25.0	31.69	0.0393719894888	0.0811743486992	1.0
GO:0042277	peptide binding	5	1	LmjF.35.4770,	20.0	25.0	31.69	0.0393719894888	0.0811743486992	1.0
GO:0019211	phosphatase activator activity	5	1	LmjF.10.0480,	20.0	25.0	31.69	0.0393719894888	0.0811743486992	1.0
GO:0043130	ubiquitin binding	5	1	LmjF.35.4180,	20.0	25.0	31.69	0.0393719894888	0.0811743486992	1.0
GO:0004857	enzyme inhibitor activity	6	1	LmjF.24.1770,	16.7	20.84	25.35	0.0470624823681	0.094691982596	1.0
GO:0016646	oxidoreductase activity, acting on the CH-NH group of donors, NAD or NADP as acceptor	6	1	LmjF.06.0860,	16.7	20.84	25.35	0.0470624823681	0.094691982596	1.0

## Sheet: Metabolic Pathway Enrichment
ID	Name	Bgd count	Result count	Result gene list	Pct of bgd	Fold enrichment	Odds ratio	P-value	Benjamini	Bonferroni
PWY-6610__PK__MetaCyc	adenine salvage	4	3	LmjF.21.0845,LmjF.21.0850,LmjF.35.2160,	75.0	50.07	230.0	1.14958e+06	0.0065065975437	0.0065065975437
PWY-6609__PK__MetaCyc	adenine and adenosine salvage III	11	3	LmjF.21.0845,LmjF.21.0850,LmjF.35.2160,	27.3	18.21	28.6	0.000443091252925	0.125394824578	0.250789649156
PWY-6599__PK__MetaCyc	guanine and guanosine salvage II	5	2	LmjF.21.0845,LmjF.21.0850,	40.0	26.7	48.35	0.00208079235448	0.220797614921	1.0
PWY-7496__PK__MetaCyc	linuron degradation	7	2	LmjF.23.1210,LmjF.26.0210,	28.6	19.07	28.97	0.00429111972461	0.220797614921	1.0
PWY-6899__PK__MetaCyc	base-degraded thiamine salvage	7	2	LmjF.23.1210,LmjF.26.0210,	28.6	19.07	28.97	0.00429111972461	0.220797614921	1.0
POLYAMINSYN3-PWY__PK__MetaCyc	superpathway of polyamine biosynthesis II	7	2	LmjF.04.0580,LmjF.12.0280,	28.6	19.07	28.97	0.00429111972461	0.220797614921	1.0
PWY-882__PK__MetaCyc	L-ascorbate biosynthesis I (L-galactose pathway)	7	2	LmjF.17.1360,LmjF.23.0110,	28.6	19.07	28.97	0.00429111972461	0.220797614921	1.0
PWY-7754__PK__MetaCyc	bile acids degradation	7	2	LmjF.23.1210,LmjF.26.0210,	28.6	19.07	28.97	0.00429111972461	0.220797614921	1.0
PWY-4002__PK__MetaCyc	L-asparagine degradation II	7	2	LmjF.23.1210,LmjF.26.0210,	28.6	19.07	28.97	0.00429111972461	0.220797614921	1.0
PWY-7652__PK__MetaCyc	echinocandin B degradation	7	2	LmjF.23.1210,LmjF.26.0210,	28.6	19.07	28.97	0.00429111972461	0.220797614921	1.0
PWY-6984__PK__MetaCyc	lipoate salvage II	7	2	LmjF.23.1210,LmjF.26.0210,	28.6	19.07	28.97	0.00429111972461	0.220797614921	1.0
PWY-7850__PK__MetaCyc	taurine biosynthesis II	8	2	LmjF.23.1210,LmjF.26.0210,	25.0	16.69	24.12	0.00566988663102	0.267429652763	1.0
PWY-6579__PK__MetaCyc	superpathway of guanine and guanosine salvage	9	2	LmjF.21.0845,LmjF.21.0850,	22.2	14.84	20.66	0.00722414323795	0.27949993176	1.0
PWY-6620__PK__MetaCyc	guanine and guanosine salvage	9	2	LmjF.21.0845,LmjF.21.0850,	22.2	14.84	20.66	0.00722414323795	0.27949993176	1.0
ec00040__PK__KEGG	Pentose and glucuronate interconversions	29	3	LmjF.12.0280,LmjF.17.1360,LmjF.23.0110,	10.3	6.91	8.69	0.00824336548251	0.27949993176	1.0
P164-PWY__PK__MetaCyc	purine nucleobases degradation I (anaerobic)	10	2	LmjF.23.1210,LmjF.26.0210,	20.0	13.35	18.07	0.00894883250584	0.27949993176	1.0
ARG+POLYAMINE-SYN__PK__MetaCyc	superpathway of arginine and polyamine biosynthesis	30	3	LmjF.04.0580,LmjF.12.0280,LmjF.16.0590,	10.0	6.68	8.36	0.00907116896165	0.27949993176	1.0
ec00480__PK__KEGG	Glutathione metabolism	58	4	LmjF.04.0580,LmjF.12.0280,LmjF.23.1210,LmjF.26.0210,	6.9	4.6	5.78	0.00932286504851	0.27949993176	1.0
ec00983__PK__KEGG	Drug metabolism - other enzymes	131	6	LmjF.21.0845,LmjF.21.0850,LmjF.23.1210,LmjF.26.0210,LmjF.32.0400,LmjF.34.1040,	4.6	3.06	4.02	0.00991785096312	0.27949993176	1.0
PWY-7430__PK__MetaCyc	indole degradation to anthranil and anthranilate	12	2	LmjF.23.1210,LmjF.26.0210,	16.7	11.13	14.43	0.0128897783931	0.27949993176	1.0
GLNSYN-PWY__PK__MetaCyc	L-glutamine biosynthesis I	1	1	LmjF.06.0370,	100.0	66.76	inf	0.0149786019972	0.27949993176	1.0
PWY-6964__PK__MetaCyc	ammonia assimilation cycle II	1	1	LmjF.06.0370,	100.0	66.76	inf	0.0149786019972	0.27949993176	1.0
PWY-5097__PK__MetaCyc	L-lysine biosynthesis VI	1	1	LmjF.12.0280,	100.0	66.76	inf	0.0149786019972	0.27949993176	1.0
PWY-5315__PK__MetaCyc	N-methyl-&Delta;<sup>1</sup>-pyrrolinium cation biosynthesis	1	1	LmjF.04.0580,	100.0	66.76	inf	0.0149786019972	0.27949993176	1.0
PWY-7194__PK__MetaCyc	pyrimidine nucleobases salvage II	1	1	LmjF.34.1040,	100.0	66.76	inf	0.0149786019972	0.27949993176	1.0
PWY-3282__PK__MetaCyc	superpathway of ammonia assimilation (plants)	1	1	LmjF.06.0370,	100.0	66.76	inf	0.0149786019972	0.27949993176	1.0
PWY-6963__PK__MetaCyc	ammonia assimilation cycle I	1	1	LmjF.06.0370,	100.0	66.76	inf	0.0149786019972	0.27949993176	1.0
PWY-7183__PK__MetaCyc	pyrimidine nucleobases salvage I	1	1	LmjF.34.1040,	100.0	66.76	inf	0.0149786019972	0.27949993176	1.0
PWY-2942__PK__MetaCyc	L-lysine biosynthesis III	1	1	LmjF.12.0280,	100.0	66.76	inf	0.0149786019972	0.27949993176	1.0
PWY-46__PK__MetaCyc	putrescine biosynthesis III	1	1	LmjF.12.0280,	100.0	66.76	inf	0.0149786019972	0.27949993176	1.0
ec00240__PK__KEGG	Pyrimidine metabolism	103	5	LmjF.06.0860,LmjF.16.0590,LmjF.23.1210,LmjF.26.0210,LmjF.34.1040,	4.9	3.24	4.09	0.0153083001494	0.27949993176	1.0
POLYAMSYN-PWY__PK__MetaCyc	superpathway of polyamine biosynthesis I	14	2	LmjF.04.0580,LmjF.12.0280,	14.3	9.54	12.01	0.0174542352758	0.299366580791	1.0
PWY-5497__PK__MetaCyc	purine nucleobases degradation II (anaerobic)	14	2	LmjF.23.1210,LmjF.26.0210,	14.3	9.54	12.01	0.0174542352758	0.299366580791	1.0
ec00364__PK__KEGG	Fluorobenzoate degradation	15	2	LmjF.23.1210,LmjF.26.0210,	13.3	8.9	11.08	0.0199586694912	0.33225314506	1.0
PWY-7571__PK__MetaCyc	ferrichrome A biosynthesis	17	2	LmjF.23.1210,LmjF.26.0210,	11.8	7.85	9.59	0.0253895370289	0.343566351265	1.0
PWY-7771__PK__MetaCyc	butachlor degradation	17	2	LmjF.23.1210,LmjF.26.0210,	11.8	7.85	9.59	0.0253895370289	0.343566351265	1.0
PWY-6855__PK__MetaCyc	chitin degradation I (archaea)	18	2	LmjF.23.1210,LmjF.26.0210,	11.1	7.42	8.98	0.0283072754934	0.343566351265	1.0
SUCSYN-PWY__PK__MetaCyc	sucrose biosynthesis I (from photosynthesis)	18	2	LmjF.04.1160,LmjF.23.0110,	11.1	7.42	8.98	0.0283072754934	0.343566351265	1.0
PWY-5__PK__MetaCyc	canavanine biosynthesis	2	1	LmjF.16.0590,	50.0	33.38	69.0	0.0297433766996	0.343566351265	1.0
PWY490-3__PK__MetaCyc	nitrate reduction VI (assimilatory)	2	1	LmjF.06.0370,	50.0	33.38	69.0	0.0297433766996	0.343566351265	1.0
ARO-PWY__PK__MetaCyc	chorismate biosynthesis I	2	1	LmjF.33.0830,	50.0	33.38	69.0	0.0297433766996	0.343566351265	1.0
PWY-7341__PK__MetaCyc	superpathway of hyoscyamine and scopolamine biosynthesis	2	1	LmjF.04.0580,	50.0	33.38	69.0	0.0297433766996	0.343566351265	1.0
AMMASSIM-PWY__PK__MetaCyc	ammonia assimilation cycle III	2	1	LmjF.06.0370,	50.0	33.38	69.0	0.0297433766996	0.343566351265	1.0
PWY-6614__PK__MetaCyc	tetrahydrofolate biosynthesis	2	1	LmjF.06.0860,	50.0	33.38	69.0	0.0297433766996	0.343566351265	1.0
PWY-6629__PK__MetaCyc	superpathway of L-tryptophan biosynthesis	2	1	LmjF.33.0830,	50.0	33.38	69.0	0.0297433766996	0.343566351265	1.0
PWY-5675__PK__MetaCyc	nitrate reduction V (assimilatory)	2	1	LmjF.06.0370,	50.0	33.38	69.0	0.0297433766996	0.343566351265	1.0
PWY0-1305__PK__MetaCyc	L-glutamate degradation IX (via 4-aminobutanoate)	2	1	LmjF.06.0370,	50.0	33.38	69.0	0.0297433766996	0.343566351265	1.0
PWY-6163__PK__MetaCyc	chorismate biosynthesis from 3-dehydroquinate	2	1	LmjF.33.0830,	50.0	33.38	69.0	0.0297433766996	0.343566351265	1.0
PWY-6165__PK__MetaCyc	chorismate biosynthesis II (archaea)	2	1	LmjF.33.0830,	50.0	33.38	69.0	0.0297433766996	0.343566351265	1.0
ec00430__PK__KEGG	Taurine and hypotaurine metabolism	19	2	LmjF.06.0370,LmjF.17.1360,	10.5	7.03	8.45	0.0313542337589	0.354929926151	1.0
PWY-5784__PK__MetaCyc	indole-3-acetate inactivation VIII	21	2	LmjF.23.1210,LmjF.26.0210,	9.5	6.36	7.55	0.0378193750866	0.404390805546	1.0
PWY-7403__PK__MetaCyc	tetramethylpyrazine degradation	21	2	LmjF.23.1210,LmjF.26.0210,	9.5	6.36	7.55	0.0378193750866	0.404390805546	1.0
PWY-7081__PK__MetaCyc	4-aminophenol degradation	3	1	LmjF.35.2160,	33.3	22.25	34.48	0.0442972260492	0.404390805546	1.0
PWY-7480__PK__MetaCyc	2,3-dihydroxybenzoate degradation	3	1	LmjF.12.0280,	33.3	22.25	34.48	0.0442972260492	0.404390805546	1.0
PWY-4321__PK__MetaCyc	L-glutamate degradation IV	3	1	LmjF.06.0370,	33.3	22.25	34.48	0.0442972260492	0.404390805546	1.0
PWY-8037__PK__MetaCyc	saliniketal A biosynthesis	3	1	LmjF.12.0280,	33.3	22.25	34.48	0.0442972260492	0.404390805546	1.0
PWY-6559__PK__MetaCyc	spermidine biosynthesis II	3	1	LmjF.12.0280,	33.3	22.25	34.48	0.0442972260492	0.404390805546	1.0
PWY-6305__PK__MetaCyc	putrescine biosynthesis IV	3	1	LmjF.12.0280,	33.3	22.25	34.48	0.0442972260492	0.404390805546	1.0
PWY-6633__PK__MetaCyc	caffeine degradation V (bacteria, via trimethylurate)	3	1	LmjF.12.0280,	33.3	22.25	34.48	0.0442972260492	0.404390805546	1.0
PWY-5113__PK__MetaCyc	UDP-D-apiose biosynthesis (from UDP-D-glucuronate)	3	1	LmjF.12.0280,	33.3	22.25	34.48	0.0442972260492	0.404390805546	1.0
ORNDEG-PWY__PK__MetaCyc	superpathway of ornithine degradation	3	1	LmjF.12.0280,	33.3	22.25	34.48	0.0442972260492	0.404390805546	1.0
PWY-6565__PK__MetaCyc	superpathway of polyamine biosynthesis III	3	1	LmjF.12.0280,	33.3	22.25	34.48	0.0442972260492	0.404390805546	1.0
